# Supplementary material for: The near-zero-magnetic field alters microbial community structure and ecological functions in mangroves
Source: ISME Commun. 2026 Apr 14;6(1):ycag098. doi: 10.1093/ismeco/ycag098 (PMC13174272; doi:10.1093/ismeco/ycag098)
Supplement: SupplementaryTables_ycag098 [file supplementarytables_ycag098.xlsx]

## Sheet: Supplementary table-overview
Supplementary Tables
Table	Title
Table S1	The characteristics of the environmental samples used in this study.
Table S2	Sediment functions were qualified by dry weight in mangrove sediments.
Table S3	Microbial diversity in mangrove sediments.
Table S4	Relative abundance of dominant phyla in mangrove sediments based on 16S rRNA gene sequencing.
Table S5	Relative abundance of dominant phyla in mangrove sediments based on ITS rRNA gene sequencing.
Table S6	Linear Discriminant Analysis Effect Size of dominant taxa among different treatments.
Table S7	Random Forest Analysis of dominant taxa among different treatments.
Table S8	Correlation Analysis between dominant taxa and ecological functions.
Table S9	Statistical summary of enzyme activities under GMF and ZMF conditions.

## Sheet: Table S1
Table S1 The characteristics of the environmental samples used in this study.
Samples	Latitude	Longitude	Temperature ℃	Salinity psu	pH	NO2-	NO3-	TN	TOC
						mg/kg	mg/kg	mg/kg	mg/kg
MG	22°31'35"N	114°1'34"E	22.1	28	7.08	0.14	0.3	4358	3304
MF	22°31'32"N	114°1'35"E	22.1	25.5	8.31	0.15	0.16	2789	2042

## Sheet: Table S2
Table S2 Sediment functions were qualified by dry weight in mangrove sediments.
Sample ID	Site	Time	Treatment	Group	Depth (cm)	Latitude	Longitude	PH	Available Phosphorus (mg/kg)	Available Potassium (mg/kg)	Hydrolyzable Nitrogen (mg/kg)	Organic Matter (g/kg)	NAG (U/g)	β-XYS (U/g)	LAP (U/g)	β-GC(U/g)	ACP(U/g)	UE(U/g)	CL(U/g)
1	MF	D0	Geomagnetic (G)	MF1T0G	0-20	22.53 N	114.03 E	7.71	37.3	637	57	19.9	1.84	0.21	0.86	10.16	8311.42	20.59	17.67
2	MF	D0	Geomagnetic (G)	MF1T0G	0-20	22.53 N	114.03 E	7.72	39.3	611	71	20.2	1.67	0.19	0.69	9.43	10451.1	28.27	16.12
3	MF	D0	Geomagnetic (G)	MF1T0G	0-20	22.53 N	114.03 E	7.65	36.1	637	55	21	2	0.46	0.76	11.82	10621	36.59	9.66
4	MG	D0	Geomagnetic (G)	MG1T0G	0-20	22.53 N	114.03 E	7.71	48	632	83	21.2	1.88	0.49	0.62	7.97	7119.18	45.63	27.15
5	MG	D0	Geomagnetic (G)	MG1T0G	0-20	22.53 N	114.03 E	7.87	46.7	536	78	22.2	1.51	0.34	0.2	5.74	7276.19	35.97	17.34
6	MG	D0	Geomagnetic (G)	MG1T0G	0-20	22.53 N	114.03 E	7.7	45.5	608	82	23.8	2.29	0.6	0.11	3.91	7954.28	44.75	13.14
7	MF	D0	Zero-magnetic (0)	MF1T00	0-20	22.53 N	114.03 E	7.74	38.2	608	61	20.6	2.76	0.23	0.66	9.25	6819.14	29.22	15.76
8	MF	D0	Zero-magnetic (0)	MF1T00	0-20	22.53 N	114.03 E	7.63	41.6	598	63	20.4	1.52	0.25	0.62	7.27	9070.21	34.42	16.95
9	MF	D0	Zero-magnetic (0)	MF1T00	0-20	22.53 N	114.03 E	7.56	37.1	613	64	22.6	2.33	0.18	0.79	9.72	8599.27	31.57	5.49
10	MG	D0	Zero-magnetic (0)	MG1T00	0-20	22.53 N	114.03 E	7.78	43.9	557	76	20.8	1.89	0.25	0.42	8.36	7758.36	42.35	17.17
11	MG	D0	Zero-magnetic (0)	MG1T00	0-20	22.53 N	114.03 E	7.7	44.9	588	79	20.4	1.98	0.18	0.36	3.85	12873.9	40.61	17.49
12	MG	D0	Zero-magnetic (0)	MG1T00	0-20	22.53 N	114.03 E	7.59	42	571	75	20.4	2.09	0.22	0.55	6.15	5012.43	50.4	17.81
13	MF	D14	Geomagnetic (G)	MF1D14G	0-20	22.53 N	114.03 E	7.43	35	692	71	21.2	1.83	0.91	1.04	1.61	3911.39	52.31	15.58
14	MF	D14	Geomagnetic (G)	MF1D14G	0-20	22.53 N	114.03 E	7.54	36.3	661	70	19.9	1.81	0.89	0.23	1.62	6632.39	41.98	17.54
15	MF	D14	Geomagnetic (G)	MF1D14G	0-20	22.53 N	114.03 E	7.62	34.8	671	76	22.5	1.55	1.06	0.62	0.42	55512.4	47.54	17.67
16	MG	D14	Geomagnetic (G)	MG1D14G	0-20	22.53 N	114.03 E	7.37	40.3	651	89	22.9	1.42	0.44	0.54	0.53	6381.11	41.93	20.3
17	MG	D14	Geomagnetic (G)	MG1D14G	0-20	22.53 N	114.03 E	7.52	38.2	626	70	20.7	2.89	0.44	0.8	1.22	4550.6	45.61	17.01
18	MG	D14	Geomagnetic (G)	MG1D14G	0-20	22.53 N	114.03 E	7.36	38.5	646	77	21.4	1.82	0.69	0.65	0.01	5902.57	34.17	16.68
19	MF	D14	Zero-magnetic (0)	MF1D140	0-20	22.53 N	114.03 E	7.87	31.5	582	73	21.7	1.58	0.25	0.43	1.73	8708.03	55.39	15.28
20	MF	D14	Zero-magnetic (0)	MF1D140	0-20	22.53 N	114.03 E	7.69	35.6	617	62	22.8	1.21	0.3	0.24	1.22	7039.86	66.33	16.08
21	MF	D14	Zero-magnetic (0)	MF1D140	0-20	22.53 N	114.03 E	7.75	31.8	592	62	20.2	1.84	0.28	0.55	2.17	10312.9	46.98	21.29
22	MG	D14	Zero-magnetic (0)	MG1D140	0-20	22.53 N	114.03 E	7.33	39.5	517	69	22.6	1.59	0.71	1.29	1.23	5067.76	51.19	16.08
23	MG	D14	Zero-magnetic (0)	MG1D140	0-20	22.53 N	114.03 E	7.36	36.7	537	87	23.7	2.55	0.83	0.82	0.97	7067.34	55.55	12.02
24	MG	D14	Zero-magnetic (0)	MG1D140	0-20	22.53 N	114.03 E	7.5	34.7	502	77	21.8	2.34	0.47	1.12	0.62	4422.72	67.99	17.24
25	MF	D30	Geomagnetic (G)	MF1D30G	0-20	22.53 N	114.03 E	7.54	35.5	582	63	26.9	1.05	1.17	0.97	0.59	11044.2	58.8	34.65
26	MF	D30	Geomagnetic (G)	MF1D30G	0-20	22.53 N	114.03 E	7.35	36.1	576	59	27	0.57	0.83	1.72	1.12	7306.36	51.66	18.2
27	MF	D30	Geomagnetic (G)	MF1D30G	0-20	22.53 N	114.03 E	7.35	34.6	578	67	24.8	2.15	0.99	1.18	2.38	11169.1	57.99	14.35
28	MG	D30	Geomagnetic (G)	MG1D30G	0-20	22.53 N	114.03 E	7.72	44.7	581	79	28.3	0.61	0.71	0.36	1.11	11539.7	65.59	16.11
29	MG	D30	Geomagnetic (G)	MG1D30G	0-20	22.53 N	114.03 E	7.64	42.6	536	62	26.2	1	0.99	0.8	0.21	6725.45	66.05	15.31
30	MG	D30	Geomagnetic (G)	MG1D30G	0-20	22.53 N	114.03 E	7.63	41.9	553	56	25	0.49	1.39	0.51	0.1	11170.5	61.46	18.87
31	MF	D30	Zero-magnetic (0)	MF1D300	0-20	22.53 N	114.03 E	7.42	37	547	61	22.3	0.57	0.31	1.87	0.82	9279.56	67.69	17.61
32	MF	D30	Zero-magnetic (0)	MF1D300	0-20	22.53 N	114.03 E	7.41	36.7	527	62	23.2	1.74	0.38	2.44	1.33	18194.5	69.06	11.73
33	MF	D30	Zero-magnetic (0)	MF1D300	0-20	22.53 N	114.03 E	7.36	37.2	523	51	20.2	1.47	0.43	2.1	1.24	8513.14	77.77	16.51
34	MG	D30	Zero-magnetic (0)	MG1D300	0-20	22.53 N	114.03 E	7.78	47.7	490	66	20.7	1.24	0.66	1.9	0.19	10392.7	87.08	16.64
35	MG	D30	Zero-magnetic (0)	MG1D300	0-20	22.53 N	114.03 E	7.59	46.8	508	56	22.7	0.11	0.43	1.22	0.29	9591.55	72.8	15.71
36	MG	D30	Zero-magnetic (0)	MG1D300	0-20	22.53 N	114.03 E	7.58	50	493	51	19.8	0.84	0.52	1.45	0.14	9240.76	107.03	27.01

## Sheet: Table S3
Table S3 Microbial abundance and diversity in mangrove sediments. Notes: ×：Not tested.
Sample ID	Site	Time	Treatment	16S richness index	16S simpson index	ITS richness index	ITS simpson index
1	MF	D0	Geomagnetic (G)	770	0.0555	142	0.195
2	MF	D0	Geomagnetic (G)	779	0.0537	159	0.0622
3	MF	D0	Geomagnetic (G)	714	0.108	146	0.0427
4	MG	D0	Geomagnetic (G)	775	0.0421	156	0.162
5	MG	D0	Geomagnetic (G)	775	0.0792	170	0.141
6	MG	D0	Geomagnetic (G)	703	0.064	165	0.235
7	MF	D0	Zero-magnetic (0)	793	0.051	163	0.0485
8	MF	D0	Zero-magnetic (0)	781	0.0463	159	0.105
9	MF	D0	Zero-magnetic (0)	836	0.0499	186	0.247
10	MG	D0	Zero-magnetic (0)	774	0.0403	198	0.225
11	MG	D0	Zero-magnetic (0)	778	0.0577	175	0.227
12	MG	D0	Zero-magnetic (0)	790	0.0392	155	0.251
13	MF	D14	Geomagnetic (G)	799	0.0503	140	0.0696
14	MF	D14	Geomagnetic (G)	800	0.0516	110	0.122
15	MF	D14	Geomagnetic (G)	766	0.0546	140	0.0488
16	MG	D14	Geomagnetic (G)	730	0.0786	166	0.13
17	MG	D14	Geomagnetic (G)	791	0.0433	159	0.145
18	MG	D14	Geomagnetic (G)	707	0.0885	107	0.125
19	MF	D14	Zero-magnetic (0)	771	0.0469	129	0.0698
20	MF	D14	Zero-magnetic (0)	782	0.0489	162	0.0542
21	MF	D14	Zero-magnetic (0)	806	0.0503	102	0.115
22	MG	D14	Zero-magnetic (0)	801	0.0394	158	0.175
23	MG	D14	Zero-magnetic (0)	773	0.0545	147	0.0863
24	MG	D14	Zero-magnetic (0)	780	0.0375	172	0.166
25	MF	D30	Geomagnetic (G)	762	0.0621	114	0.0751
26	MF	D30	Geomagnetic (G)	807	0.0524	149	0.0536
27	MF	D30	Geomagnetic (G)	792	0.0512	137	0.104
28	MG	D30	Geomagnetic (G)	772	0.0491	158	0.175
29	MG	D30	Geomagnetic (G)	766	0.0491	180	0.162
30	MG	D30	Geomagnetic (G)	760	0.05	158	0.124
31	MF	D30	Zero-magnetic (0)	770	0.0461	159	0.144
32	MF	D30	Zero-magnetic (0)	782	0.0553	148	0.0454
33	MF	D30	Zero-magnetic (0)	792	0.0567	105	0.0729
34	MG	D30	Zero-magnetic (0)	765	0.049	182	0.179
35	MG	D30	Zero-magnetic (0)	789	0.0426	156	0.149
36	MG	D30	Zero-magnetic (0)	774	0.0495	107	0.0924

## Sheet: Table S4
Table S4 Relative abundance of dominant phyla in mangrove sediments based on 16S rRNA gene sequencing. Notes: ×：Not tested.
Sample ID	Site	Time	Treatment	Campilobacterota	Desulfobacterota	Proteobacteria	Halobacterota	Bacteroidota	Firmicutes	Chloroflexi	Verrucomicrobiota	others
1	MF1	D0	Geomagnetic (G)	0.602908	0.163378	0.150029	0.0109436	0.0143199	0.0143199	0.00908088	0.0091585	0.0279188
2	MF1	D0	Geomagnetic (G)	0.69472	0.0701708	0.155463	0.0160823	0.011387	0.011387	0.0108694	0.00569352	0.0234505
3	MF1	D0	Geomagnetic (G)	0.735546	0.111603	0.112746	0.00705005	0.00571626	0.00571626	0.00454579	0.00310311	0.0122308
4	MG1	D0	Geomagnetic (G)	0.524978	0.213866	0.132417	0.017524	0.0207943	0.0207943	0.0161665	0.017092	0.0491399
5	MG1	D0	Geomagnetic (G)	0.173715	0.38099	0.217362	0.0218235	0.0423862	0.0423862	0.0329778	0.0240544	0.0920438
6	MG1	D0	Geomagnetic (G)	0.757831	0.109795	0.079046	0.00759907	0.00693317	0.00693317	0.0055622	0.00665898	0.0222271
7	MF1	D0	Zero-magnetic (0)	0.525875	0.215227	0.158284	0.0268878	0.0125893	0.0125893	0.00950451	0.00704501	0.0328323
8	MF1	D0	Zero-magnetic (0)	0.618508	0.127513	0.109876	0.0371168	0.0198483	0.0198483	0.0174791	0.0120564	0.0450719
9	MF1	D0	Zero-magnetic (0)	0.392908	0.356796	0.158177	0.0211068	0.0116252	0.0116252	0.00783261	0.0079975	0.0293753
10	MG1	D0	Zero-magnetic (0)	0.388024	0.274895	0.155308	0.0234596	0.0301624	0.0301624	0.0215796	0.0183917	0.0709328
11	MG1	D0	Zero-magnetic (0)	0.458171	0.245871	0.149738	0.0193497	0.0264606	0.0264606	0.0112133	0.0188711	0.0576073
12	MG1	D0	Zero-magnetic (0)	0.25522	0.335768	0.238155	0.0172169	0.0314759	0.0314759	0.0156242	0.0169894	0.0607282
13	MF1	D14	Geomagnetic (G)	0.685231	0.0671442	0.201067	0.0124664	0.00638799	0.00638799	0.00444626	0.00329249	0.0137453
14	MF1	D14	Geomagnetic (G)	0.302462	0.386543	0.194974	0.0223992	0.0217757	0.0217757	0.0126146	0.00930504	0.0332351
15	MF1	D14	Geomagnetic (G)	0.773179	0.0763769	0.112876	0.00657704	0.00808482	0.00808482	0.00350949	0.00236565	0.0109744
16	MG1	D14	Geomagnetic (G)	0.463512	0.234757	0.163182	0.0117444	0.0270121	0.0270121	0.0147457	0.0143543	0.0565993
17	MG1	D14	Geomagnetic (G)	0.333339	0.304367	0.182852	0.018128	0.0286405	0.0286405	0.0196179	0.0222668	0.0736534
18	MG1	D14	Geomagnetic (G)	0.374526	0.278506	0.170202	0.0188668	0.039259	0.039259	0.0210345	0.0199105	0.066857
19	MF1	D14	Zero-magnetic (0)	0.420708	0.283713	0.170482	0.0274834	0.0180968	0.0180968	0.0116276	0.00879469	0.0431969
20	MF1	D14	Zero-magnetic (0)	0.566971	0.178396	0.159794	0.0166729	0.017959	0.017959	0.0118042	0.00748674	0.0309952
21	MF1	D14	Zero-magnetic (0)	0.438613	0.283283	0.184213	0.0234085	0.0133706	0.0133706	0.0079351	0.00730029	0.0272761
22	MG1	D14	Zero-magnetic (0)	0.39785	0.193588	0.259081	0.020867	0.0202472	0.0202472	0.0107434	0.0110189	0.0737264
23	MG1	D14	Zero-magnetic (0)	0.55914	0.196922	0.100544	0.0182866	0.0223864	0.0223864	0.014382	0.0163993	0.0601611
24	MG1	D14	Zero-magnetic (0)	0.428677	0.250098	0.178652	0.0166052	0.0213392	0.0213392	0.0161682	0.0171879	0.056853
25	MF1	D30	Geomagnetic (G)	0.535898	0.230932	0.116202	0.0285743	0.0152829	0.0152829	0.0100443	0.00904852	0.0292969
26	MF1	D30	Geomagnetic (G)	0.395263	0.398034	0.0995525	0.0265268	0.0159689	0.0159689	0.0113498	0.00827038	0.030254
27	MF1	D30	Geomagnetic (G)	0.382264	0.348058	0.11501	0.0436265	0.0226544	0.0226544	0.0151403	0.0109907	0.0444236
28	MG1	D30	Geomagnetic (G)	0.64259	0.150644	0.124875	0.00693219	0.0135775	0.0135775	0.00750589	0.00855767	0.0361864
29	MG1	D30	Geomagnetic (G)	0.188202	0.357745	0.220706	0.0301966	0.0375201	0.0375201	0.0213684	0.0253812	0.0979136
30	MG1	D30	Geomagnetic (G)	0.223277	0.37229	0.182514	0.0362124	0.0371806	0.0371806	0.0240125	0.0252712	0.0855897
31	MF1	D30	Zero-magnetic (0)	0.436257	0.33705	0.126792	0.025576	0.0131438	0.0131438	0.0106322	0.00661375	0.0274015
32	MF1	D30	Zero-magnetic (0)	0.220931	0.446839	0.174122	0.0399667	0.0215125	0.0215125	0.0171582	0.0117153	0.0458798
33	MF1	D30	Zero-magnetic (0)	0.162149	0.373798	0.19839	0.0298567	0.051267	0.051267	0.0229818	0.0257317	0.118443
34	MG1	D30	Zero-magnetic (0)	0.31514	0.425854	0.132459	0.0299788	0.0169993	0.0169993	0.0131248	0.0075068	0.0407273
35	MG1	D30	Zero-magnetic (0)	0.218905	0.386817	0.19176	0.027145	0.0341252	0.0341252	0.0229763	0.0247214	0.0775541
36	MG1	D30	Zero-magnetic (0)	0.156196	0.436115	0.211836	0.0194233	0.033485	0.033485	0.0166919	0.0243803	0.083562

## Sheet: Table S5
Table S5 Relative abundance of dominant phyla in mangrove sediments based on ITS rRNA gene sequencing. Notes: ×：Not tested.
Sample ID	Site	Time	Treatment	Ascomycota	unclassified_k_Fungi	Ochrophyta	Basidiomycota	Ciliophora	Mucoromycota	Chytridiomycota	Discosea	Cnidaria	Mortierellomycota	Cryptophyta	Monoblepharomycota	Porifera	Rozellomycota	Cercozoa	Arthropoda	Ctenophora
1	MF1	D0	Geomagnetic (G)	0.462062	0.429947	0.0310194	0.0653828	0.00968635	5.77e-05	0	0	0	0.00184502	0	0	0	0	0	0	0
2	MF1	D0	Geomagnetic (G)	0.686843	0.169577	0.0649716	0.0458364	0.0107773	0.000483878	0.0212466	4.4e-05	0	0.000131967	8.8e-05	0	0	0	0	0	0
3	MF1	D0	Geomagnetic (G)	0.730433	0.116484	0.0583139	0.0830487	0.0114327	0	0	0	0	0	3.6e-05	0	0	0.000251663	0	0	0
4	MG1	D0	Geomagnetic (G)	0.812877	0.0685206	0.0560501	0.0426128	0.0197059	0	0	0	0	0	0	0.000233403	0	0	0	0	0
5	MG1	D0	Geomagnetic (G)	0.880514	0.0212642	0.061204	0.0256896	0.0113279	0	0	0	0	0	0	0	0	0	0	0	0
6	MG1	D0	Geomagnetic (G)	0.879296	0.0555303	0.0311537	0.0317966	0.00200905	8.04e-05	0	0	0	0	0	0	0	0	0.000133937	0	0
7	MF1	D0	Zero-magnetic (0)	0.780342	0.106013	0.0283444	0.0727135	0.0125876	0	0	0	0	0	0	0	0	0	0	0	0
8	MF1	D0	Zero-magnetic (0)	0.687117	0.13519	0.0597166	0.0550823	0.0617469	0	0	0	0	0	0.000132409	0.00101514	0	0	0	0	0
9	MF1	D0	Zero-magnetic (0)	0.888897	0.0239563	0.047695	0.0289845	0.0104431	2.42e-05	0	0	0	0	0	0	0	0	0	0	0
10	MG1	D0	Zero-magnetic (0)	0.920515	0.0468145	0.0043829	0.0266573	0.0013551	0	0.000127041	0	0	0	0	0.000148214	0	0	0	0	0
11	MG1	D0	Zero-magnetic (0)	0.930785	0.0359148	0.0144907	0.0178974	0.000503815	0	0	0.000239912	0	0	0	0	0	0.000167938	0	0	0
12	MG1	D0	Zero-magnetic (0)	0.873349	0.07165	0.0374325	0.0129751	0.00329161	0	0	0	0.00130134	0	0	0	0	0	0	0	0
13	MF1	D14	Geomagnetic (G)	0.545562	0.174693	0.0446766	0.0736544	0.16047	0.000767233	0	5.9e-05	0	0	0	0	0	0.000118036	0	0	0
14	MF1	D14	Geomagnetic (G)	0.456621	0.179802	0.28686	0.0476775	0.0224662	0.00339522	0	0	0.0031785	0	0	0	0	0	0	0	0
15	MF1	D14	Geomagnetic (G)	0.635191	0.12404	0.084475	0.0534497	0.099957	0.00190453	0	6.14e-05	0.000860109	0	0	0	0	6.14e-05	0	0	0
16	MG1	D14	Geomagnetic (G)	0.63243	0.0683353	0.25653	0.0245047	0.0168118	7.51e-05	0	0	0.00060042	0	0	0.000675473	0	3.75e-05	0	0	0
17	MG1	D14	Geomagnetic (G)	0.674251	0.0981096	0.182787	0.0300325	0.0135631	0.000209468	0	0	0	0.00060222	0	0	0	0	0	0.000445119	0
18	MG1	D14	Geomagnetic (G)	0.491601	0.167763	0.268127	0.0552212	0.00951848	0.00601904	0	0	0	0	0.00160974	0	0	0	0	0.000139978	0
19	MF1	D14	Zero-magnetic (0)	0.773405	0.111999	0.0273006	0.0841657	0.000799041	0	0	6.66e-05	0.00226395	0	0	0	0	0	0	0	0
20	MF1	D14	Zero-magnetic (0)	0.658615	0.161008	0.085335	0.0730089	0.0179249	0.000316056	4.52e-05	0	0	0.00343146	0	0	0	0.000316056	0	0	0
21	MF1	D14	Zero-magnetic (0)	0.437144	0.200833	0.254179	0.0576369	0.0418188	0.00691643	0	0	0	0.00147294	0	0	0	0	0	0	0
22	MG1	D14	Zero-magnetic (0)	0.871093	0.0379772	0.0214356	0.0317455	0.0355628	0	0	0.00189233	0	0	0	0	0	0	0	0	0.000293638
23	MG1	D14	Zero-magnetic (0)	0.722434	0.0986029	0.0311087	0.0422656	0.104634	0.000351794	0	0.000603076	0	0	0	0	0	0	0	0	0
24	MG1	D14	Zero-magnetic (0)	0.848209	0.0783614	0.032942	0.0202437	0.00986418	0	0	0.0103795	0	0	0	0	0	0	0	0	0
25	MF1	D30	Geomagnetic (G)	0.525495	0.154721	0.199427	0.0476494	0.0726275	7.95e-05	0	0	0	0	0	0	0	0	0	0	0
26	MF1	D30	Geomagnetic (G)	0.705998	0.125093	0.0563933	0.102982	0.00513895	0.000405707	0.000473325	0	0.00229901	6.76e-05	0.000540943	0	0	0	0.00060856	0	0
27	MF1	D30	Geomagnetic (G)	0.567364	0.267732	0.0867886	0.0433646	0.0347511	0	0	0	0	0	0	0	0	0	0	0	0
28	MG1	D30	Geomagnetic (G)	0.857961	0.0797335	0.0420879	0.00999516	0.00711906	0	0	8.54e-05	2.85e-05	0.000598001	0	0.000256286	0.00213572	0	0	0	0
29	MG1	D30	Geomagnetic (G)	0.884121	0.0426446	0.0356376	0.0208702	0.0157092	0	0	0.000565078	0.000452063	0	0	0	0	0	0	0	0
30	MG1	D30	Geomagnetic (G)	0.820402	0.0990073	0.0451062	0.0178945	0.0171978	0	0	0.000348311	4.35e-05	0	0	0	0	0	0	0	0
31	MF1	D30	Zero-magnetic (0)	0.797554	0.129734	0.0130184	0.0118937	0.0467595	8.44e-05	2.81e-05	0.000927879	0	0	0	0	0	0	0	0	0
32	MF1	D30	Zero-magnetic (0)	0.711346	0.108986	0.0322043	0.087443	0.0578273	0	0.0001755	0	0	0	0.00171113	0	0	0.000307125	0	0	0
33	MF1	D30	Zero-magnetic (0)	0.581877	0.20846	0.0843177	0.0711608	0.0540426	0	0	0	0	0	0	0	0	0.000141473	0	0	0
34	MG1	D30	Zero-magnetic (0)	0.900309	0.0555155	0.00945876	0.0331186	0.000876289	2.58e-05	0	0.000489691	0	0	0	5.15e-05	0	0	0.000154639	0	0
35	MG1	D30	Zero-magnetic (0)	0.81056	0.104819	0.0258715	0.0414901	0.0110731	3.42e-05	0	0.00615174	0	0	0	0	0	0	0	0	0
36	MG1	D30	Zero-magnetic (0)	0.566085	0.256034	0.0835856	0.0587505	0.0344587	0.000931315	0	0.000155219	0	0	0	0	0	0	0	0	0

## Sheet: Table S6
Table S6 Linear Discriminant Analysis Effect Size of dominant taxa among different treatments.
Comparison	Taxa	Method	Group	LDA	P.unadj	P.adj	Significance
MG1D140 - MG1D14G - MG1D300 - MG1D30G - MG1T00 - MG1T0G	k__Bacteria|p__Proteobacteria|c__Gammaproteobacteria|o__Pseudomonadales	LEfSe	MG1D14G	3.95788675802316	0.0411294158527516	0.0411294158527516	*
MG1D140 - MG1D14G - MG1D300 - MG1D30G - MG1T00 - MG1T0G	k__Bacteria|p__Proteobacteria|c__Gammaproteobacteria|o__Pseudomonadales|f__Pseudomonadaceae	LEfSe	MG1D14G	3.95406450010004	0.0332966154294397	0.0332966154294397	*
MG1D140 - MG1D14G - MG1D300 - MG1D30G - MG1T00 - MG1T0G	k__Bacteria|p__Proteobacteria|c__Gammaproteobacteria|o__Pseudomonadales|f__Pseudomonadaceae|g__Pseudomonas	LEfSe	MG1D14G	3.95367640380204	0.0332966154294397	0.0332966154294397	*
MG1D140 - MG1D14G - MG1D300 - MG1D30G - MG1T00 - MG1T0G	k__Bacteria|p__Spirochaetota|c__MVP-15	LEfSe	MG1D14G	3.58956546737159	0.0358444567317495	0.0358444567317495	*
MG1D140 - MG1D14G - MG1D300 - MG1D30G - MG1T00 - MG1T0G	k__Bacteria|p__Spirochaetota|c__MVP-15|o__unclassified_c_MVP-15	LEfSe	MG1D14G	3.58956546737159	0.0358444567317495	0.0358444567317495	*
MG1D140 - MG1D14G - MG1D300 - MG1D30G - MG1T00 - MG1T0G	k__Bacteria|p__Spirochaetota|c__MVP-15|o__unclassified_c_MVP-15|f__unclassified_c_MVP-15	LEfSe	MG1D14G	3.58956546737159	0.0358444567317495	0.0358444567317495	*
MG1D140 - MG1D14G - MG1D300 - MG1D30G - MG1T00 - MG1T0G	k__Bacteria|p__Spirochaetota|c__MVP-15|o__unclassified_c_MVP-15|f__unclassified_c_MVP-15|g__unclassified_c_MVP-15	LEfSe	MG1D14G	3.58956546737159	0.0358444567317495	0.0358444567317495	*
MG1D140 - MG1D14G - MG1D300 - MG1D30G - MG1T00 - MG1T0G	k__Bacteria|p__Spirochaetota|c__MVP-15|o__unclassified_c_MVP-15|f__unclassified_c_MVP-15|g__unclassified_c_MVP-15|s__unclassified_c_MVP-15	LEfSe	MG1D14G	3.58956546737159	0.0358444567317495	0.0358444567317495	*
MG1D140 - MG1D14G - MG1D300 - MG1D30G - MG1T00 - MG1T0G	k__Bacteria|p__Spirochaetota	LEfSe	MG1D14G	3.55329854306019	0.0382249998514003	0.0382249998514003	*
MG1D140 - MG1D14G - MG1D300 - MG1D30G - MG1T00 - MG1T0G	k__Bacteria|p__Desulfobacterota|c__Desulfobulbia|o__Desulfobulbales|f__Desulfocapsaceae	LEfSe	MG1D300	3.42202279848807	0.0462996870652503	0.0462996870652503	*
MG1D140 - MG1D14G - MG1D300 - MG1D30G - MG1T00 - MG1T0G	k__Archaea|p__Asgardarchaeota|c__Lokiarchaeia	LEfSe	MG1T00	3.21576090282002	0.043443785699218	0.043443785699218	*
MG1D140 - MG1D14G - MG1D300 - MG1D30G - MG1T00 - MG1T0G	k__Archaea|p__Asgardarchaeota|c__Lokiarchaeia|o__unclassified_c_Lokiarchaeia	LEfSe	MG1T00	3.21576090282002	0.043443785699218	0.043443785699218	*
MG1D140 - MG1D14G - MG1D300 - MG1D30G - MG1T00 - MG1T0G	k__Archaea|p__Asgardarchaeota|c__Lokiarchaeia|o__unclassified_c_Lokiarchaeia|f__unclassified_c_Lokiarchaeia	LEfSe	MG1T00	3.21576090282002	0.043443785699218	0.043443785699218	*
MG1D140 - MG1D14G - MG1D300 - MG1D30G - MG1T00 - MG1T0G	k__Archaea|p__Asgardarchaeota|c__Lokiarchaeia|o__unclassified_c_Lokiarchaeia|f__unclassified_c_Lokiarchaeia|g__unclassified_c_Lokiarchaeia	LEfSe	MG1T00	3.21576090282002	0.043443785699218	0.043443785699218	*
MG1D140 - MG1D14G - MG1D300 - MG1D30G - MG1T00 - MG1T0G	k__Archaea|p__Asgardarchaeota|c__Lokiarchaeia|o__unclassified_c_Lokiarchaeia|f__unclassified_c_Lokiarchaeia|g__unclassified_c_Lokiarchaeia|s__unclassified_c_Lokiarchaeia	LEfSe	MG1T00	3.21576090282002	0.043443785699218	0.043443785699218	*
MG1D140 - MG1D14G - MG1D300 - MG1D30G - MG1T00 - MG1T0G	k__Bacteria|p__Desulfobacterota|c__Desulfuromonadia|o__unclassified_c_Desulfuromonadia|f__unclassified_c_Desulfuromonadia	LEfSe	MG1D140	3.08976835249662	0.0227299484943567	0.0227299484943567	*
MG1D140 - MG1D14G - MG1D300 - MG1D30G - MG1T00 - MG1T0G	k__Bacteria|p__Desulfobacterota|c__Desulfuromonadia|o__unclassified_c_Desulfuromonadia|f__unclassified_c_Desulfuromonadia|g__unclassified_c_Desulfuromonadia	LEfSe	MG1D140	3.08976835249662	0.0227299484943567	0.0227299484943567	*
MG1D140 - MG1D14G - MG1D300 - MG1D30G - MG1T00 - MG1T0G	k__Bacteria|p__Desulfobacterota|c__Desulfuromonadia|o__unclassified_c_Desulfuromonadia|f__unclassified_c_Desulfuromonadia|g__unclassified_c_Desulfuromonadia|s__unclassified_c_Desulfuromonadia	LEfSe	MG1D140	3.08976835249662	0.0227299484943567	0.0227299484943567	*
MG1D140 - MG1D14G - MG1D300 - MG1D30G - MG1T00 - MG1T0G	k__Bacteria|p__Elusimicrobiota|c__Elusimicrobia|o__Lineage_IV	LEfSe	MG1D300	2.96776142535563	0.0368468956905513	0.0368468956905513	*
MG1D140 - MG1D14G - MG1D300 - MG1D30G - MG1T00 - MG1T0G	k__Bacteria|p__Elusimicrobiota|c__Elusimicrobia|o__Lineage_IV|f__unclassified_o_Lineage_IV	LEfSe	MG1D300	2.96776142535563	0.0368468956905513	0.0368468956905513	*
MG1D140 - MG1D14G - MG1D300 - MG1D30G - MG1T00 - MG1T0G	k__Bacteria|p__Elusimicrobiota|c__Elusimicrobia|o__Lineage_IV|f__unclassified_o_Lineage_IV|g__unclassified_o_Lineage_IV	LEfSe	MG1D300	2.96776142535563	0.0368468956905513	0.0368468956905513	*
MG1D140 - MG1D14G - MG1D300 - MG1D30G - MG1T00 - MG1T0G	k__Bacteria|p__Elusimicrobiota|c__Elusimicrobia|o__Lineage_IV|f__unclassified_o_Lineage_IV|g__unclassified_o_Lineage_IV|s__unclassified_o_Lineage_IV	LEfSe	MG1D300	2.96776142535563	0.0368468956905513	0.0368468956905513	*
MG1D140 - MG1D14G - MG1D300 - MG1D30G - MG1T00 - MG1T0G	k__Bacteria|p__Elusimicrobiota|c__Elusimicrobia	LEfSe	MG1D300	2.96563905447956	0.0462996870652503	0.0462996870652503	*
MG1D140 - MG1D14G - MG1D300 - MG1D30G - MG1T00 - MG1T0G	k__Bacteria|p__Proteobacteria|c__Gammaproteobacteria|o__Oceanospirillales|f__Oceanospirillaceae	LEfSe	MG1T0G	2.93255128544917	0.0223070431270003	0.0223070431270003	*
MG1D140 - MG1D14G - MG1D300 - MG1D30G - MG1T00 - MG1T0G	k__Bacteria|p__Proteobacteria|c__Gammaproteobacteria|o__Oceanospirillales|f__Oceanospirillaceae|g__Oceanospirillum	LEfSe	MG1T0G	2.93255128544917	0.0223070431270003	0.0223070431270003	*
MG1D140 - MG1D14G - MG1D300 - MG1D30G - MG1T00 - MG1T0G	k__Bacteria|p__Proteobacteria|c__Gammaproteobacteria|o__Oceanospirillales|f__Oceanospirillaceae|g__Oceanospirillum|s__Oceanospirillum_multiglobuliferum	LEfSe	MG1T0G	2.93014163519969	0.0218916993145171	0.0218916993145171	*
MG1D140 - MG1D14G - MG1D300 - MG1D30G - MG1T00 - MG1T0G	k__Bacteria|p__Acidobacteriota|c__Acidobacteriae	LEfSe	MG1T00	2.75160932754003	0.0323864241125493	0.0323864241125493	*
MG1D140 - MG1D14G - MG1D300 - MG1D30G - MG1T00 - MG1T0G	k__Bacteria|p__Acidobacteriota|c__Vicinamibacteria|o__Vicinamibacterales	LEfSe	MG1T00	2.63544259768137	0.0195514271216265	0.0195514271216265	*
MG1D140 - MG1D14G - MG1D300 - MG1D30G - MG1T00 - MG1T0G	k__Bacteria|p__Proteobacteria|c__Gammaproteobacteria|o__Chromatiales|f__Sedimenticolaceae|g__Candidatus_Thiodiazotropha	LEfSe	MG1D300	2.58737858036926	0.043443785699218	0.043443785699218	*
MG1D140 - MG1D14G - MG1D300 - MG1D30G - MG1T00 - MG1T0G	k__Bacteria|p__Proteobacteria|c__Gammaproteobacteria|o__Chromatiales|f__Sedimenticolaceae|g__Candidatus_Thiodiazotropha|s__unclassified_g_Candidatus__Thiodiazotropha	LEfSe	MG1D300	2.58737858036926	0.043443785699218	0.043443785699218	*
MG1D140 - MG1D14G - MG1D300 - MG1D30G - MG1T00 - MG1T0G	k__Bacteria|p__Acidobacteriota|c__Blastocatellia	LEfSe	MG1T00	2.58185468305657	0.0422715949245779	0.0422715949245779	*
MG1D140 - MG1D14G - MG1D300 - MG1D30G - MG1T00 - MG1T0G	k__Bacteria|p__SAR324_cladeMarine_group__B	LEfSe	MG1D300	2.55227629812116	0.0396519759960315	0.0396519759960315	*
MG1D140 - MG1D14G - MG1D300 - MG1D30G - MG1T00 - MG1T0G	k__Bacteria|p__SAR324_cladeMarine_group__B|c__unclassified_p_SAR324_cladeMarine_group_B	LEfSe	MG1D300	2.55227629812116	0.0396519759960315	0.0396519759960315	*
MG1D140 - MG1D14G - MG1D300 - MG1D30G - MG1T00 - MG1T0G	k__Bacteria|p__SAR324_cladeMarine_group__B|c__unclassified_p_SAR324_cladeMarine_group_B|o__unclassified_p_SAR324_cladeMarine_group_B	LEfSe	MG1D300	2.55227629812116	0.0396519759960315	0.0396519759960315	*
MG1D140 - MG1D14G - MG1D300 - MG1D30G - MG1T00 - MG1T0G	k__Bacteria|p__SAR324_cladeMarine_group__B|c__unclassified_p_SAR324_cladeMarine_group_B|o__unclassified_p_SAR324_cladeMarine_group_B|f__unclassified_p_SAR324_cladeMarine_group_B	LEfSe	MG1D300	2.55227629812116	0.0396519759960315	0.0396519759960315	*
MG1D140 - MG1D14G - MG1D300 - MG1D30G - MG1T00 - MG1T0G	k__Bacteria|p__SAR324_cladeMarine_group__B|c__unclassified_p_SAR324_cladeMarine_group_B|o__unclassified_p_SAR324_cladeMarine_group_B|f__unclassified_p_SAR324_cladeMarine_group_B|g__unclassified_p_SAR324_cladeMarine_group_B	LEfSe	MG1D300	2.55227629812116	0.0396519759960315	0.0396519759960315	*
MG1D140 - MG1D14G - MG1D300 - MG1D30G - MG1T00 - MG1T0G	k__Bacteria|p__SAR324_cladeMarine_group__B|c__unclassified_p_SAR324_cladeMarine_group_B|o__unclassified_p_SAR324_cladeMarine_group_B|f__unclassified_p_SAR324_cladeMarine_group_B|g__unclassified_p_SAR324_cladeMarine_group_B|s__unclassified_p_SAR324_cladeMarine_group_B	LEfSe	MG1D300	2.55227629812116	0.0396519759960315	0.0396519759960315	*
MG1D140 - MG1D14G - MG1D300 - MG1D30G - MG1T00 - MG1T0G	k__Bacteria|p__Armatimonadota	LEfSe	MG1D300	2.42186138020491	0.0323864241125493	0.0323864241125493	*
MG1D140 - MG1D14G - MG1D300 - MG1D30G - MG1T00 - MG1T0G	k__Bacteria|p__Acidobacteriota|c__Acidobacteriae|o__Acidobacteriales	LEfSe	MG1T00	2.41259340069753	0.0300738233221721	0.0300738233221721	*
MG1D140 - MG1D14G - MG1D300 - MG1D30G - MG1T00 - MG1T0G	k__Bacteria|p__Acidobacteriota|c__Vicinamibacteria|o__Vicinamibacterales|f__Vicinamibacteraceae	LEfSe	MG1T00	2.40141801729562	0.0289775034077536	0.0289775034077536	*
MG1D140 - MG1D14G - MG1D300 - MG1D30G - MG1T00 - MG1T0G	k__Bacteria|p__Acidobacteriota|c__Vicinamibacteria|o__Vicinamibacterales|f__Vicinamibacteraceae|g__unclassified_f_Vicinamibacteraceae	LEfSe	MG1T00	2.40141801729562	0.0289775034077536	0.0289775034077536	*
MG1D140 - MG1D14G - MG1D300 - MG1D30G - MG1T00 - MG1T0G	k__Bacteria|p__Acidobacteriota|c__Vicinamibacteria|o__Vicinamibacterales|f__Vicinamibacteraceae|g__unclassified_f_Vicinamibacteraceae|s__unclassified_f_Vicinamibacteraceae	LEfSe	MG1T00	2.40141801729562	0.0289775034077536	0.0289775034077536	*
MG1D140 - MG1D14G - MG1D300 - MG1D30G - MG1T00 - MG1T0G	k__Bacteria|p__Myxococcota|c__Polyangia|o__Polyangiales|f__unclassified_o_Polyangiales	LEfSe	MG1D300	2.30743617193486	0.0355161150931519	0.0355161150931519	*
MG1D140 - MG1D14G - MG1D300 - MG1D30G - MG1T00 - MG1T0G	k__Bacteria|p__Myxococcota|c__Polyangia|o__Polyangiales|f__unclassified_o_Polyangiales|g__unclassified_o_Polyangiales	LEfSe	MG1D300	2.30743617193486	0.0355161150931519	0.0355161150931519	*
MG1D140 - MG1D14G - MG1D300 - MG1D30G - MG1T00 - MG1T0G	k__Bacteria|p__Myxococcota|c__Polyangia|o__Polyangiales|f__unclassified_o_Polyangiales|g__unclassified_o_Polyangiales|s__unclassified_o_Polyangiales	LEfSe	MG1D300	2.30743617193486	0.0355161150931519	0.0355161150931519	*
MG1D140 - MG1D14G - MG1D300 - MG1D30G - MG1T00 - MG1T0G	k__Bacteria|p__Myxococcota|c__Polyangia|o__PS-B29	LEfSe	MG1D300	2.28242632973148	0.0371869253942105	0.0371869253942105	*
MG1D140 - MG1D14G - MG1D300 - MG1D30G - MG1T00 - MG1T0G	k__Bacteria|p__Myxococcota|c__Polyangia|o__PS-B29|f__unclassified_o_PS-B29	LEfSe	MG1D300	2.28242632973148	0.0371869253942105	0.0371869253942105	*
MG1D140 - MG1D14G - MG1D300 - MG1D30G - MG1T00 - MG1T0G	k__Bacteria|p__Myxococcota|c__Polyangia|o__PS-B29|f__unclassified_o_PS-B29|g__unclassified_o_PS-B29	LEfSe	MG1D300	2.28242632973148	0.0371869253942105	0.0371869253942105	*
MG1D140 - MG1D14G - MG1D300 - MG1D30G - MG1T00 - MG1T0G	k__Bacteria|p__Myxococcota|c__Polyangia|o__PS-B29|f__unclassified_o_PS-B29|g__unclassified_o_PS-B29|s__unclassified_o_PS-B29	LEfSe	MG1D300	2.28242632973148	0.0371869253942105	0.0371869253942105	*
MG1D140 - MG1D14G - MG1D300 - MG1D30G - MG1T00 - MG1T0G	k__Bacteria|p__Proteobacteria|c__Alphaproteobacteria|o__Rhizobiales|f__Xanthobacteraceae	LEfSe	MG1D300	2.2814760160278	0.043443785699218	0.043443785699218	*
MG1D140 - MG1D14G - MG1D300 - MG1D30G - MG1T00 - MG1T0G	k__Bacteria|p__Acidobacteriota|c__Acidobacteriae|o__Acidobacteriales|f__unclassified_o_Acidobacteriales	LEfSe	MG1D140	2.25550009217561	0.0484473052891127	0.0484473052891127	*
MG1D140 - MG1D14G - MG1D300 - MG1D30G - MG1T00 - MG1T0G	k__Bacteria|p__Acidobacteriota|c__Acidobacteriae|o__Acidobacteriales|f__unclassified_o_Acidobacteriales|g__unclassified_o_Acidobacteriales	LEfSe	MG1D140	2.25550009217561	0.0484473052891127	0.0484473052891127	*
MG1D140 - MG1D14G - MG1D300 - MG1D30G - MG1T00 - MG1T0G	k__Bacteria|p__Acidobacteriota|c__Acidobacteriae|o__Acidobacteriales|f__unclassified_o_Acidobacteriales|g__unclassified_o_Acidobacteriales|s__unclassified_o_Acidobacteriales	LEfSe	MG1D140	2.25550009217561	0.0484473052891127	0.0484473052891127	*
MG1D140 - MG1D14G - MG1D300 - MG1D30G - MG1T00 - MG1T0G	k__Bacteria|p__Proteobacteria|c__Alphaproteobacteria|o__Rhodospirillales	LEfSe	MG1D30G	2.12872420408088	0.043443785699218	0.043443785699218	*
MG1D140 - MG1D14G - MG1D300 - MG1D30G - MG1T00 - MG1T0G	k__Bacteria|p__Proteobacteria|c__Gammaproteobacteria|o__Gammaproteobacteria_Incertae_Sedis|f__Unknown_Family	LEfSe	MG1D14G	2.10427638233636	0.0281804397716548	0.0281804397716548	*
MG1D140 - MG1D14G - MG1D300 - MG1D30G - MG1T00 - MG1T0G	k__Bacteria|p__LCP-89	LEfSe	MG1D300	2.09883511983769	0.0442422748412788	0.0442422748412788	*
MG1D140 - MG1D14G - MG1D300 - MG1D30G - MG1T00 - MG1T0G	k__Bacteria|p__LCP-89|c__unclassified_p_LCP-89	LEfSe	MG1D300	2.09883511983769	0.0442422748412788	0.0442422748412788	*
MG1D140 - MG1D14G - MG1D300 - MG1D30G - MG1T00 - MG1T0G	k__Bacteria|p__LCP-89|c__unclassified_p_LCP-89|o__unclassified_p_LCP-89	LEfSe	MG1D300	2.09883511983769	0.0442422748412788	0.0442422748412788	*
MG1D140 - MG1D14G - MG1D300 - MG1D30G - MG1T00 - MG1T0G	k__Bacteria|p__LCP-89|c__unclassified_p_LCP-89|o__unclassified_p_LCP-89|f__unclassified_p_LCP-89	LEfSe	MG1D300	2.09883511983769	0.0442422748412788	0.0442422748412788	*
MG1D140 - MG1D14G - MG1D300 - MG1D30G - MG1T00 - MG1T0G	k__Bacteria|p__LCP-89|c__unclassified_p_LCP-89|o__unclassified_p_LCP-89|f__unclassified_p_LCP-89|g__unclassified_p_LCP-89	LEfSe	MG1D300	2.09883511983769	0.0442422748412788	0.0442422748412788	*
MG1D140 - MG1D14G - MG1D300 - MG1D30G - MG1T00 - MG1T0G	k__Bacteria|p__LCP-89|c__unclassified_p_LCP-89|o__unclassified_p_LCP-89|f__unclassified_p_LCP-89|g__unclassified_p_LCP-89|s__unclassified_p_LCP-89	LEfSe	MG1D300	2.09883511983769	0.0442422748412788	0.0442422748412788	*
MG1D140 - MG1D14G - MG1D300 - MG1D30G - MG1T00 - MG1T0G	k__Bacteria|p__Proteobacteria|c__Alphaproteobacteria|o__Rhodospirillales|f__Magnetospiraceae	LEfSe	MG1D30G	2.09865906472389	0.0351906368543911	0.0351906368543911	*
MG1D140 - MG1D14G - MG1D300 - MG1D30G - MG1T00 - MG1T0G	k__Bacteria|p__Proteobacteria|c__Alphaproteobacteria|o__Rhodospirillales|f__Magnetospiraceae|g__Magnetovibrio	LEfSe	MG1D30G	2.09865906472389	0.0351906368543911	0.0351906368543911	*
MG1D140 - MG1D14G - MG1D300 - MG1D30G - MG1T00 - MG1T0G	k__Bacteria|p__Proteobacteria|c__Gammaproteobacteria|o__Burkholderiales|f__Comamonadaceae|g__RS62_marine_group	LEfSe	MG1T0G	2.09234638905661	0.0275181106698914	0.0275181106698914	*
MG1D140 - MG1D14G - MG1D300 - MG1D30G - MG1T00 - MG1T0G	k__Bacteria|p__Proteobacteria|c__Gammaproteobacteria|o__Burkholderiales|f__Comamonadaceae|g__RS62_marine_group|s__Comamonadaceae_bacterium_LSUCC0123	LEfSe	MG1T0G	2.09234638905661	0.0275181106698914	0.0275181106698914	*
MG1D140 - MG1D14G - MG1D300 - MG1D30G - MG1T00 - MG1T0G	k__Bacteria|p__Proteobacteria|c__Gammaproteobacteria|o__Burkholderiales|f__Nitrosomonadaceae|g__Ellin6067	LEfSe	MG1T00	2.0683976068383	0.0177868918790131	0.0177868918790131	*
MG1D140 - MG1D14G - MG1D300 - MG1D30G - MG1T00 - MG1T0G	k__Bacteria|p__Bacteroidota|c__Bacteroidia|o__Bacteroidales|f__Ika33	LEfSe	MG1D14G	2.05568078602767	0.0134394569746587	0.0134394569746587	*
MG1D140 - MG1D14G - MG1D300 - MG1D30G - MG1T00 - MG1T0G	k__Bacteria|p__Bacteroidota|c__Bacteroidia|o__Bacteroidales|f__Ika33|g__unclassified_f_Ika33	LEfSe	MG1D14G	2.05568078602767	0.0134394569746587	0.0134394569746587	*
MG1D140 - MG1D14G - MG1D300 - MG1D30G - MG1T00 - MG1T0G	k__Bacteria|p__Bacteroidota|c__Bacteroidia|o__Bacteroidales|f__Ika33|g__unclassified_f_Ika33|s__unclassified_f_Ika33	LEfSe	MG1D14G	2.05568078602767	0.0134394569746587	0.0134394569746587	*
MG1D140 - MG1D14G - MG1D300 - MG1D30G - MG1T00 - MG1T0G	k__Bacteria|p__Armatimonadota|c__Chthonomonadetes|o__Chthonomonadales|f__unclassified_o_Chthonomonadales	LEfSe	MG1D140	2.05020845509395	0.0497806632644214	0.0497806632644214	*
MG1D140 - MG1D14G - MG1D300 - MG1D30G - MG1T00 - MG1T0G	k__Bacteria|p__Armatimonadota|c__Chthonomonadetes|o__Chthonomonadales|f__unclassified_o_Chthonomonadales|g__unclassified_o_Chthonomonadales	LEfSe	MG1D140	2.05020845509395	0.0497806632644214	0.0497806632644214	*
MG1D140 - MG1D14G - MG1D300 - MG1D30G - MG1T00 - MG1T0G	k__Bacteria|p__Armatimonadota|c__Chthonomonadetes|o__Chthonomonadales|f__unclassified_o_Chthonomonadales|g__unclassified_o_Chthonomonadales|s__unclassified_o_Chthonomonadales	LEfSe	MG1D140	2.05020845509395	0.0497806632644214	0.0497806632644214	*
MG1D140 - MG1D14G - MG1D300 - MG1D30G - MG1T00 - MG1T0G	k__Bacteria|p__Chloroflexi|c__Ktedonobacteria	LEfSe	MG1T00	2.04289184140024	0.0442422748412788	0.0442422748412788	*
MG1D140 - MG1D14G - MG1D300 - MG1D30G - MG1T00 - MG1T0G	k__Bacteria|p__Proteobacteria|c__Alphaproteobacteria|o__Rhodospirillales|f__Magnetospiraceae|g__Magnetovibrio|s__Magnetovibrio_blakemorei	LEfSe	MG1D30G	2.02883075300642	0.0442422748412788	0.0442422748412788	*
MG1D140 - MG1D14G - MG1D300 - MG1D30G - MG1T00 - MG1T0G	k__Bacteria|p__Proteobacteria|c__Gammaproteobacteria|o__Chromatiales|f__Chromatiaceae|g__unclassified_f_Chromatiaceae	LEfSe	MG1T00	2.01076458669152	0.0190050963196054	0.0190050963196054	*
MG1D140 - MG1D14G - MG1D300 - MG1D30G - MG1T00 - MG1T0G	k__Bacteria|p__Proteobacteria|c__Gammaproteobacteria|o__Chromatiales|f__Chromatiaceae|g__unclassified_f_Chromatiaceae|s__unclassified_f_Chromatiaceae	LEfSe	MG1T00	2.01076458669152	0.0190050963196054	0.0190050963196054	*
MG1D140 - MG1D14G - MG1D300 - MG1D30G - MG1T00 - MG1T0G	k__Bacteria|p__Proteobacteria|c__Gammaproteobacteria|o__Burkholderiales|f__Nitrosomonadaceae|g__Ellin6067|s__bacterium_Ellin6067	LEfSe	MG1T00	1.9831925637945	0.0190050963196054	0.0190050963196054	*
MG1D140 - MG1D14G - MG1D300 - MG1D30G - MG1T00 - MG1T0G	k__Bacteria|p__Proteobacteria|c__Alphaproteobacteria|o__Rhodospirillales|f__Magnetospiraceae|g__Magnetovibrio|s__unclassified_g_Magnetovibrio	LEfSe	MG1D30G	1.97086885898364	0.0359184575065792	0.0359184575065792	*
MG1D140 - MG1D14G - MG1D300 - MG1D30G - MG1T00 - MG1T0G	k__Bacteria|p__Verrucomicrobiota|c__Verrucomicrobiae|o__Opitutales|f__Opitutaceae	LEfSe	MG1T00	1.90999836202945	0.0371869253942105	0.0371869253942105	*
MG1D140 - MG1D14G - MG1D300 - MG1D30G - MG1T00 - MG1T0G	k__Bacteria|p__Verrucomicrobiota|c__Verrucomicrobiae|o__Opitutales	LEfSe	MG1T00	1.90791578427613	0.0450546398851929	0.0450546398851929	*
MG1D140 - MG1D14G - MG1D300 - MG1D30G - MG1T00 - MG1T0G	k__Bacteria|p__Proteobacteria|c__Gammaproteobacteria|o__Pseudomonadales|f__Pseudomonadaceae|g__Pseudomonas|s__Pseudomonas__sp._D65lp2011	LEfSe	MG1T0G	1.86944339310845	0.0180572831628384	0.0180572831628384	*
MG1D140 - MG1D14G - MG1D300 - MG1D30G - MG1T00 - MG1T0G	k__Bacteria|p__Proteobacteria|c__Gammaproteobacteria|o__Gammaproteobacteria_Incertae_Sedis|f__Unknown_Family|g__Alkalimarinus	LEfSe	MG1D14G	1.82760286392946	0.0381984888140357	0.0381984888140357	*
MG1D140 - MG1D14G - MG1D300 - MG1D30G - MG1T00 - MG1T0G	k__Bacteria|p__Proteobacteria|c__Gammaproteobacteria|o__Gammaproteobacteria_Incertae_Sedis|f__Unknown_Family|g__Alkalimarinus|s__Alkalimarinus__sediminis	LEfSe	MG1D14G	1.82760286392946	0.0381984888140357	0.0381984888140357	*
MG1D140 - MG1D14G - MG1D300 - MG1D30G - MG1T00 - MG1T0G	k__Bacteria|p__Verrucomicrobiota|c__Verrucomicrobiae|o__Opitutales|f__Opitutaceae|g__Opitutus	LEfSe	MG1T00	1.79747990235305	0.0392905639112879	0.0392905639112879	*
MG1D140 - MG1D14G - MG1D300 - MG1D30G - MG1T00 - MG1T0G	k__Bacteria|p__Verrucomicrobiota|c__Verrucomicrobiae|o__Opitutales|f__Opitutaceae|g__Opitutus|s__unclassified_g_Opitutus	LEfSe	MG1T00	1.79747990235305	0.0400165418474819	0.0400165418474819	*
MG1D140 - MG1D14G - MG1D300 - MG1D30G - MG1T00 - MG1T0G	k__Bacteria|p__Desulfobacterota|c__Desulfobacteria|o__unclassified_c_Desulfobacteria	LEfSe	MG1T00	1.72003698540627	0.0251969753066862	0.0251969753066862	*
MG1D140 - MG1D14G - MG1D300 - MG1D30G - MG1T00 - MG1T0G	k__Bacteria|p__Desulfobacterota|c__Desulfobacteria|o__unclassified_c_Desulfobacteria|f__unclassified_c_Desulfobacteria	LEfSe	MG1T00	1.72003698540627	0.0251969753066862	0.0251969753066862	*
MG1D140 - MG1D14G - MG1D300 - MG1D30G - MG1T00 - MG1T0G	k__Bacteria|p__Desulfobacterota|c__Desulfobacteria|o__unclassified_c_Desulfobacteria|f__unclassified_c_Desulfobacteria|g__unclassified_c_Desulfobacteria	LEfSe	MG1T00	1.72003698540627	0.0251969753066862	0.0251969753066862	*
MG1D140 - MG1D14G - MG1D300 - MG1D30G - MG1T00 - MG1T0G	k__Bacteria|p__Desulfobacterota|c__Desulfobacteria|o__unclassified_c_Desulfobacteria|f__unclassified_c_Desulfobacteria|g__unclassified_c_Desulfobacteria|s__unclassified_c_Desulfobacteria	LEfSe	MG1T00	1.72003698540627	0.0251969753066862	0.0251969753066862	*
MG1D140 - MG1D14G - MG1D300 - MG1D30G - MG1T00 - MG1T0G	k__Bacteria|p__Elusimicrobiota|c__Rs-M47	LEfSe	MG1T00	1.66957508361632	0.0403842867641328	0.0403842867641328	*
MG1D140 - MG1D14G - MG1D300 - MG1D30G - MG1T00 - MG1T0G	k__Bacteria|p__Elusimicrobiota|c__Rs-M47|o__unclassified_c_Rs-M47	LEfSe	MG1T00	1.66957508361632	0.0403842867641328	0.0403842867641328	*
MG1D140 - MG1D14G - MG1D300 - MG1D30G - MG1T00 - MG1T0G	k__Bacteria|p__Elusimicrobiota|c__Rs-M47|o__unclassified_c_Rs-M47|f__unclassified_c_Rs-M47	LEfSe	MG1T00	1.66957508361632	0.0403842867641328	0.0403842867641328	*
MG1D140 - MG1D14G - MG1D300 - MG1D30G - MG1T00 - MG1T0G	k__Bacteria|p__Elusimicrobiota|c__Rs-M47|o__unclassified_c_Rs-M47|f__unclassified_c_Rs-M47|g__unclassified_c_Rs-M47	LEfSe	MG1T00	1.66957508361632	0.0403842867641328	0.0403842867641328	*
MG1D140 - MG1D14G - MG1D300 - MG1D30G - MG1T00 - MG1T0G	k__Bacteria|p__Elusimicrobiota|c__Rs-M47|o__unclassified_c_Rs-M47|f__unclassified_c_Rs-M47|g__unclassified_c_Rs-M47|s__unclassified_c_Rs-M47	LEfSe	MG1T00	1.66957508361632	0.0403842867641328	0.0403842867641328	*
MG1D140 - MG1D14G - MG1D300 - MG1D30G - MG1T00 - MG1T0G	k__Bacteria|p__Chloroflexi|c__Dehalococcoidia|o__H3.93	LEfSe	MG1D140	1.64610676740684	0.0241990026384189	0.0241990026384189	*
MG1D140 - MG1D14G - MG1D300 - MG1D30G - MG1T00 - MG1T0G	k__Bacteria|p__Chloroflexi|c__Dehalococcoidia|o__H3.93|f__unclassified_o_H3.93	LEfSe	MG1D140	1.64610676740684	0.0241990026384189	0.0241990026384189	*
MG1D140 - MG1D14G - MG1D300 - MG1D30G - MG1T00 - MG1T0G	k__Bacteria|p__Chloroflexi|c__Dehalococcoidia|o__H3.93|f__unclassified_o_H3.93|g__unclassified_o_H3.93	LEfSe	MG1D140	1.64610676740684	0.0241990026384189	0.0241990026384189	*
MG1D140 - MG1D14G - MG1D300 - MG1D30G - MG1T00 - MG1T0G	k__Bacteria|p__Chloroflexi|c__Dehalococcoidia|o__H3.93|f__unclassified_o_H3.93|g__unclassified_o_H3.93|s__unclassified_o_H3.93	LEfSe	MG1D140	1.64610676740684	0.0241990026384189	0.0241990026384189	*
MG1D140 - MG1D14G - MG1D300 - MG1D30G - MG1T00 - MG1T0G	k__Bacteria|p__Firmicutes|c__Bacilli|o__Erysipelotrichales	LEfSe	MG1D30G	1.64466758154802	0.0484473052891127	0.0484473052891127	*
MG1D140 - MG1D14G - MG1D300 - MG1D30G - MG1T00 - MG1T0G	k__Bacteria|p__Firmicutes|c__Bacilli|o__Erysipelotrichales|f__Erysipelotrichaceae	LEfSe	MG1D30G	1.64466758154802	0.0389322804669978	0.0389322804669978	*
MG1D140 - MG1D14G - MG1D300 - MG1D30G - MG1T00 - MG1T0G	k__Bacteria|p__Patescibacteria|c__Microgenomatia|o__Candidatus_Collierbacteria	LEfSe	MG1D30G	1.57696344072028	0.0293257011589136	0.0293257011589136	*
MG1D140 - MG1D14G - MG1D300 - MG1D30G - MG1T00 - MG1T0G	k__Bacteria|p__Patescibacteria|c__Microgenomatia|o__Candidatus_Collierbacteria|f__unclassified_o_Candidatus_Collierbacteria	LEfSe	MG1D30G	1.57696344072028	0.0293257011589136	0.0293257011589136	*
MG1D140 - MG1D14G - MG1D300 - MG1D30G - MG1T00 - MG1T0G	k__Bacteria|p__Patescibacteria|c__Microgenomatia|o__Candidatus_Collierbacteria|f__unclassified_o_Candidatus_Collierbacteria|g__unclassified_o_Candidatus_Collierbacteria	LEfSe	MG1D30G	1.57696344072028	0.0293257011589136	0.0293257011589136	*
MG1D140 - MG1D14G - MG1D300 - MG1D30G - MG1T00 - MG1T0G	k__Bacteria|p__Patescibacteria|c__Microgenomatia|o__Candidatus_Collierbacteria|f__unclassified_o_Candidatus_Collierbacteria|g__unclassified_o_Candidatus_Collierbacteria|s__unclassified_o_Candidatus__Collierbacteria	LEfSe	MG1D30G	1.57696344072028	0.0293257011589136	0.0293257011589136	*
MG1D140 - MG1D14G - MG1D300 - MG1D30G - MG1T00 - MG1T0G	k__Bacteria|p__Firmicutes|c__Bacilli|o__Alicyclobacillales|f__Alicyclobacillaceae|g__Tumebacillus|s__unclassified_g_Tumebacillus	LEfSe	MG1D14G	1.5710014553631	0.0491139615895629	0.0491139615895629	*
MG1D140 - MG1D14G - MG1D300 - MG1D30G - MG1T00 - MG1T0G	k__Bacteria|p__Acidobacteriota|c__Thermoanaerobaculia|o__Thermoanaerobaculales|f__Thermoanaerobaculaceae|g__Subgroup_10|s__Acidobacteria_bacterium_LX3	LEfSe	MG1D300	1.54481488825782	0.0246454044917033	0.0246454044917033	*
MG1D140 - MG1D14G - MG1D300 - MG1D30G - MG1T00 - MG1T0G	k__Bacteria|p__Firmicutes|c__Bacilli|o__Alicyclobacillales	LEfSe	MG1D30G	1.54295439010056	0.0458811009455293	0.0458811009455293	*
MG1D140 - MG1D14G - MG1D300 - MG1D30G - MG1T00 - MG1T0G	k__Bacteria|p__Firmicutes|c__Bacilli|o__Alicyclobacillales|f__Alicyclobacillaceae	LEfSe	MG1D30G	1.54295439010056	0.0458811009455293	0.0458811009455293	*
MG1D140 - MG1D14G - MG1D300 - MG1D30G - MG1T00 - MG1T0G	k__Bacteria|p__Firmicutes|c__Bacilli|o__Alicyclobacillales|f__Alicyclobacillaceae|g__Tumebacillus	LEfSe	MG1D30G	1.54295439010056	0.0475772061913282	0.0475772061913282	*
MG1D140 - MG1D14G - MG1D300 - MG1D30G - MG1T00 - MG1T0G	k__Bacteria|p__Chloroflexi|c__Anaerolineae|o__Anaerolineales|f__Anaerolineaceae|g__Anaerolinea|s__Anaerolinea_thermolimosa	LEfSe	MG1D140	1.51472011687205	0.0400126312020758	0.0400126312020758	*
MG1D140 - MG1D14G - MG1D300 - MG1D30G - MG1T00 - MG1T0G	k__Bacteria|p__Proteobacteria|c__Gammaproteobacteria|o__Oceanospirillales|f__Pseudohongiellaceae|g__Pseudohongiella|s__unclassified_g_Pseudohongiella	LEfSe	MG1D300	1.50743707808708	0.0238211479264702	0.0238211479264702	*
MG1D140 - MG1D14G - MG1D300 - MG1D30G - MG1T00 - MG1T0G	k__Bacteria|p__Firmicutes|c__Clostridia|o__Peptostreptococcales-Tissierellales|f__unclassified_o_Peptostreptococcales-Tissierellales|g__Gottschalkia	LEfSe	MG1D300	1.5015126990959	0.0298195285076747	0.0298195285076747	*
MG1D140 - MG1D14G - MG1D300 - MG1D30G - MG1T00 - MG1T0G	k__Bacteria|p__Firmicutes|c__Clostridia|o__Peptostreptococcales-Tissierellales|f__unclassified_o_Peptostreptococcales-Tissierellales|g__Gottschalkia|s__[Eubacterium]_angustum	LEfSe	MG1D300	1.5015126990959	0.0221675259903404	0.0221675259903404	*
MG1D140 - MG1D14G - MG1D300 - MG1D30G - MG1T00 - MG1T0G	k__Bacteria|p__Desulfobacterota|c__Desulfovibrionia|o__Desulfovibrionales|f__Desulfovibrionaceae|g__Desulfovibrio|s__delta_proteobacterium_K2-52	LEfSe	MG1D300	1.48291722131561	0.0377239702114416	0.0377239702114416	*
MG1D140 - MG1D14G - MG1D300 - MG1D30G - MG1T00 - MG1T0G	k__Bacteria|p__Patescibacteria|c__Parcubacteria|o__Candidatus_Nomurabacteria	LEfSe	MG1D30G	1.47324484459584	0.0262385626803113	0.0262385626803113	*
MG1D140 - MG1D14G - MG1D300 - MG1D30G - MG1T00 - MG1T0G	k__Bacteria|p__Patescibacteria|c__Parcubacteria|o__Candidatus_Nomurabacteria|f__unclassified_o_Candidatus_Nomurabacteria	LEfSe	MG1D30G	1.47324484459584	0.0262385626803113	0.0262385626803113	*
MG1D140 - MG1D14G - MG1D300 - MG1D30G - MG1T00 - MG1T0G	k__Bacteria|p__Patescibacteria|c__Parcubacteria|o__Candidatus_Nomurabacteria|f__unclassified_o_Candidatus_Nomurabacteria|g__unclassified_o_Candidatus_Nomurabacteria	LEfSe	MG1D30G	1.47324484459584	0.0262385626803113	0.0262385626803113	*
MG1D140 - MG1D14G - MG1D300 - MG1D30G - MG1T00 - MG1T0G	k__Bacteria|p__Patescibacteria|c__Parcubacteria|o__Candidatus_Nomurabacteria|f__unclassified_o_Candidatus_Nomurabacteria|g__unclassified_o_Candidatus_Nomurabacteria|s__unclassified_o_Candidatus__Nomurabacteria	LEfSe	MG1D30G	1.47324484459584	0.0262385626803113	0.0262385626803113	*
MG1D140 - MG1D14G - MG1D300 - MG1D30G - MG1T00 - MG1T0G	k__Bacteria|p__Proteobacteria|c__Alphaproteobacteria|o__Rickettsiales|f__SM2D12	LEfSe	MG1D14G	1.43354049422927	0.0190776608455012	0.0190776608455012	*
MG1D140 - MG1D14G - MG1D300 - MG1D30G - MG1T00 - MG1T0G	k__Bacteria|p__Proteobacteria|c__Alphaproteobacteria|o__Rickettsiales|f__SM2D12|g__unclassified_f_SM2D12	LEfSe	MG1D14G	1.43354049422927	0.0190776608455012	0.0190776608455012	*
MG1D140 - MG1D14G - MG1D300 - MG1D30G - MG1T00 - MG1T0G	k__Bacteria|p__Proteobacteria|c__Alphaproteobacteria|o__Rickettsiales|f__SM2D12|g__unclassified_f_SM2D12|s__unclassified_f_SM2D12	LEfSe	MG1D14G	1.43354049422927	0.0190776608455012	0.0190776608455012	*
MG1D140 - MG1D14G - MG1D300 - MG1D30G - MG1T00 - MG1T0G	k__Bacteria|p__Proteobacteria|c__Gammaproteobacteria|o__Alteromonadales|f__Alteromonadaceae|g__Paraglaciecola	LEfSe	MG1D30G	1.42099286481945	0.0133284363123984	0.0133284363123984	*
MG1D140 - MG1D14G - MG1D300 - MG1D30G - MG1T00 - MG1T0G	k__Bacteria|p__Proteobacteria|c__Gammaproteobacteria|o__Alteromonadales|f__Alteromonadaceae|g__Paraglaciecola|s__Antarctic_bacterium_R-11381	LEfSe	MG1D30G	1.42099286481945	0.0133284363123984	0.0133284363123984	*
MG1D140 - MG1D14G - MG1D300 - MG1D30G - MG1T00 - MG1T0G	k__Bacteria|p__Actinobacteriota|c__Actinobacteria|o__Propionibacteriales|f__Nocardioidaceae|g__Nocardioides|s__unclassified_g_Nocardioides	LEfSe	MG1D30G	1.42040039173644	0.0455738304637809	0.0455738304637809	*
MG1D140 - MG1D14G - MG1D300 - MG1D30G - MG1T00 - MG1T0G	k__Bacteria|p__Firmicutes|c__Limnochordia|o__unclassified_c_Limnochordia|f__unclassified_c_Limnochordia|g__Hydrogenispora	LEfSe	MG1D14G	1.41888663806886	0.0129478214660867	0.0129478214660867	*
MG1D140 - MG1D14G - MG1D300 - MG1D30G - MG1T00 - MG1T0G	k__Bacteria|p__Firmicutes|c__Limnochordia|o__unclassified_c_Limnochordia|f__unclassified_c_Limnochordia|g__Hydrogenispora|s__unidentified_eubacterium_clone_BSV81	LEfSe	MG1D14G	1.41888663806886	0.0129478214660867	0.0129478214660867	*
MG1D140 - MG1D14G - MG1D300 - MG1D30G - MG1T00 - MG1T0G	k__Bacteria|p__Proteobacteria|c__Alphaproteobacteria|o__Rhizobiales|f__Xanthobacteraceae|g__Pseudolabrys|s__alpha_proteobacterium_4NR53	LEfSe	MG1T00	1.36862801287645	0.0335898896635551	0.0335898896635551	*
MG1D140 - MG1D14G - MG1D300 - MG1D30G - MG1T00 - MG1T0G	k__Bacteria|p__Patescibacteria|c__Microgenomatia|o__Candidatus_Roizmanbacteria	LEfSe	MG1D300	1.34400537543003	0.034322725086372	0.034322725086372	*
MG1D140 - MG1D14G - MG1D300 - MG1D30G - MG1T00 - MG1T0G	k__Bacteria|p__Patescibacteria|c__Microgenomatia|o__Candidatus_Roizmanbacteria|f__unclassified_o_Candidatus_Roizmanbacteria	LEfSe	MG1D300	1.34400537543003	0.034322725086372	0.034322725086372	*
MG1D140 - MG1D14G - MG1D300 - MG1D30G - MG1T00 - MG1T0G	k__Bacteria|p__Patescibacteria|c__Microgenomatia|o__Candidatus_Roizmanbacteria|f__unclassified_o_Candidatus_Roizmanbacteria|g__unclassified_o_Candidatus_Roizmanbacteria	LEfSe	MG1D300	1.34400537543003	0.034322725086372	0.034322725086372	*
MG1D140 - MG1D14G - MG1D300 - MG1D30G - MG1T00 - MG1T0G	k__Bacteria|p__Patescibacteria|c__Microgenomatia|o__Candidatus_Roizmanbacteria|f__unclassified_o_Candidatus_Roizmanbacteria|g__unclassified_o_Candidatus_Roizmanbacteria|s__unclassified_o_Candidatus__Roizmanbacteria	LEfSe	MG1D300	1.34400537543003	0.034322725086372	0.034322725086372	*
MG1D140 - MG1D14G - MG1D300 - MG1D30G - MG1T00 - MG1T0G	k__Bacteria|p__Verrucomicrobiota|c__Verrucomicrobiae|o__Verrucomicrobiales|f__Rubritaleaceae|g__Haloferula	LEfSe	MG1T00	1.34369524425956	0.0438644044679784	0.0438644044679784	*
MG1D140 - MG1D14G - MG1D300 - MG1D30G - MG1T00 - MG1T0G	k__Bacteria|p__Verrucomicrobiota|c__Verrucomicrobiae|o__Verrucomicrobiales|f__Rubritaleaceae|g__Haloferula|s__unclassified_g_Haloferula	LEfSe	MG1T00	1.34369524425956	0.0438644044679784	0.0438644044679784	*
MG1D140 - MG1D14G - MG1D300 - MG1D30G - MG1T00 - MG1T0G	k__Bacteria|p__Verrucomicrobiota|c__Verrucomicrobiae|o__Chthoniobacterales|f__Terrimicrobiaceae	LEfSe	MG1D300	1.32695235073888	0.0459503801371318	0.0459503801371318	*
MG1D140 - MG1D14G - MG1D300 - MG1D30G - MG1T00 - MG1T0G	k__Bacteria|p__Verrucomicrobiota|c__Verrucomicrobiae|o__Chthoniobacterales|f__Terrimicrobiaceae|g__Terrimicrobium	LEfSe	MG1D300	1.32695235073888	0.0459503801371318	0.0459503801371318	*
MG1D140 - MG1D14G - MG1D300 - MG1D30G - MG1T00 - MG1T0G	k__Bacteria|p__Proteobacteria|c__Gammaproteobacteria|o__Methylococcales|f__Methylomonadaceae|g__Methylomicrobium	LEfSe	MG1D140	1.30898382586975	0.0199152280040924	0.0199152280040924	*
MG1D140 - MG1D14G - MG1D300 - MG1D30G - MG1T00 - MG1T0G	k__Bacteria|p__Proteobacteria|c__Gammaproteobacteria|o__Methylococcales|f__Methylomonadaceae|g__Methylomicrobium|s__unclassified_g_Methylomicrobium	LEfSe	MG1D140	1.30898382586975	0.0199152280040924	0.0199152280040924	*
MG1D140 - MG1D14G - MG1D300 - MG1D30G - MG1T00 - MG1T0G	k__Bacteria|p__Firmicutes|c__Clostridia|o__Peptostreptococcales-Tissierellales|f__unclassified_o_Peptostreptococcales-Tissierellales|g__Alkaliphilus	LEfSe	MG1T0G	1.29801914059038	0.00628642557297317	0.00628642557297317	**
MG1D140 - MG1D14G - MG1D300 - MG1D30G - MG1T00 - MG1T0G	k__Bacteria|p__Firmicutes|c__Clostridia|o__Clostridiales|f__Clostridiaceae|g__Clostridium_sensu_stricto_6	LEfSe	MG1D140	1.29801914059038	0.0142268113467634	0.0142268113467634	*
MG1D140 - MG1D14G - MG1D300 - MG1D30G - MG1T00 - MG1T0G	k__Bacteria|p__Firmicutes|c__Clostridia|o__Peptostreptococcales-Tissierellales|f__unclassified_o_Peptostreptococcales-Tissierellales|g__Alkaliphilus|s__Alkaliphilus__transvaalensis	LEfSe	MG1T0G	1.29801914059038	0.00628642557297317	0.00628642557297317	**
MG1D140 - MG1D14G - MG1D300 - MG1D30G - MG1T00 - MG1T0G	k__Bacteria|p__Firmicutes|c__Clostridia|o__Clostridiales|f__Clostridiaceae|g__Clostridium_sensu_stricto_6|s__unclassified_g_Clostridium_sensu_stricto_6	LEfSe	MG1D140	1.29801914059038	0.0142268113467634	0.0142268113467634	*
MG1D140 - MG1D14G - MG1D300 - MG1D30G - MG1T00 - MG1T0G	k__Bacteria|p__Bacteroidota|c__Bacteroidia|o__Cytophagales|f__Microscillaceae|g__Flexibacter	LEfSe	MG1D300	1.28855539193188	0.0347078933959687	0.0347078933959687	*
MG1D140 - MG1D14G - MG1D300 - MG1D30G - MG1T00 - MG1T0G	k__Bacteria|p__Bacteroidota|c__Bacteroidia|o__Cytophagales|f__Microscillaceae|g__Flexibacter|s__Flexibacter_flexilis__subsp._pelliculosus	LEfSe	MG1D300	1.28855539193188	0.0347078933959687	0.0347078933959687	*
MG1D140 - MG1D14G - MG1D300 - MG1D30G - MG1T00 - MG1T0G	k__Bacteria|p__Actinobacteriota|c__Actinobacteria|o__Frankiales|f__Sporichthyaceae|g__hgcI_clade	LEfSe	MG1T0G	1.24230189081194	0.00482614780553828	0.00482614780553828	**
MG1D140 - MG1D14G - MG1D300 - MG1D30G - MG1T00 - MG1T0G	k__Bacteria|p__Actinobacteriota|c__Actinobacteria|o__Frankiales|f__Sporichthyaceae|g__hgcI_clade|s__unclassified_g_hgcI_clade	LEfSe	MG1T0G	1.24230189081194	0.00482614780553828	0.00482614780553828	**
MG1D140 - MG1D14G - MG1D300 - MG1D30G - MG1T00 - MG1T0G	k__Bacteria|p__Myxococcota|c__Polyangia|o__Polyangiales|f__Eel-36e1D6	LEfSe	MG1D140	1.17878490005816	0.045405228543841	0.045405228543841	*
MG1D140 - MG1D14G - MG1D300 - MG1D30G - MG1T00 - MG1T0G	k__Bacteria|p__Myxococcota|c__Polyangia|o__Polyangiales|f__Eel-36e1D6|g__unclassified_f_Eel-36e1D6	LEfSe	MG1D140	1.17878490005816	0.045405228543841	0.045405228543841	*
MG1D140 - MG1D14G - MG1D300 - MG1D30G - MG1T00 - MG1T0G	k__Bacteria|p__Myxococcota|c__Polyangia|o__Polyangiales|f__Eel-36e1D6|g__unclassified_f_Eel-36e1D6|s__unclassified_f_Eel-36e1D6	LEfSe	MG1D140	1.17878490005816	0.045405228543841	0.045405228543841	*
MG1D140 - MG1D14G - MG1D300 - MG1D30G - MG1T00 - MG1T0G	k__Stramenopila|p__Ochrophyta|c__Bacillariophyceae|o__Thalassiosirales|f__Stephanodiscaceae	LEfSe	MG1D300	3.8510737099755	0.0458811009455293	0.0458811009455293	*
MG1D140 - MG1D14G - MG1D300 - MG1D30G - MG1T00 - MG1T0G	k__Stramenopila|p__Ochrophyta|c__Bacillariophyceae|o__Thalassiosirales|f__Stephanodiscaceae|g__Cyclotella	LEfSe	MG1D300	3.8510737099755	0.0458811009455293	0.0458811009455293	*
MG1D140 - MG1D14G - MG1D300 - MG1D30G - MG1T00 - MG1T0G	k__Fungi|p__Basidiomycota|c__Agaricomycetes|o__unclassified_c_Agaricomycetes	LEfSe	MG1D300	3.27779661796458	0.0284437694555662	0.0284437694555662	*
MG1D140 - MG1D14G - MG1D300 - MG1D30G - MG1T00 - MG1T0G	k__Fungi|p__Basidiomycota|c__Agaricomycetes|o__unclassified_c_Agaricomycetes|f__unclassified_c_Agaricomycetes	LEfSe	MG1D300	3.27779661796458	0.0284437694555662	0.0284437694555662	*
MG1D140 - MG1D14G - MG1D300 - MG1D30G - MG1T00 - MG1T0G	k__Fungi|p__Basidiomycota|c__Agaricomycetes|o__unclassified_c_Agaricomycetes|f__unclassified_c_Agaricomycetes|g__unclassified_c_Agaricomycetes	LEfSe	MG1D300	3.27779661796458	0.0284437694555662	0.0284437694555662	*
MG1D140 - MG1D14G - MG1D300 - MG1D30G - MG1T00 - MG1T0G	k__Fungi|p__Basidiomycota|c__Agaricomycetes|o__unclassified_c_Agaricomycetes|f__unclassified_c_Agaricomycetes|g__unclassified_c_Agaricomycetes|s__unclassified_c_Agaricomycetes	LEfSe	MG1D300	3.27779661796458	0.0284437694555662	0.0284437694555662	*
MG1D140 - MG1D14G - MG1D300 - MG1D30G - MG1T00 - MG1T0G	k__Fungi|p__Ascomycota|c__Dothideomycetes|o__Pleosporales|f__Didymosphaeriaceae|g__Kalmusia	LEfSe	MG1D300	3.1715989273565	0.0195514271216265	0.0195514271216265	*
MG1D140 - MG1D14G - MG1D300 - MG1D30G - MG1T00 - MG1T0G	k__Fungi|p__Ascomycota|c__Dothideomycetes|o__Pleosporales|f__Didymosphaeriaceae|g__Kalmusia|s__Kalmusia_variispora	LEfSe	MG1D300	3.1715989273565	0.0195514271216265	0.0195514271216265	*
MG1D140 - MG1D14G - MG1D300 - MG1D30G - MG1T00 - MG1T0G	k__Fungi|p__Ascomycota|c__Sordariomycetes|o__Hypocreales|f__Nectriaceae|g__Fusarium|s__unclassified_g_Fusarium	LEfSe	MG1D30G	2.6433898655535	0.0279194423025013	0.0279194423025013	*
MG1D140 - MG1D14G - MG1D300 - MG1D30G - MG1T00 - MG1T0G	k__Fungi|p__Ascomycota|c__Dothideomycetes|o__Botryosphaeriales|f__Botryosphaeriaceae|g__Neofusicoccum	LEfSe	MG1D300	2.64293199964324	0.0361756850526461	0.0361756850526461	*
MG1D140 - MG1D14G - MG1D300 - MG1D30G - MG1T00 - MG1T0G	k__Fungi|p__Ascomycota|c__Dothideomycetes|o__Botryosphaeriales|f__Botryosphaeriaceae|g__Neofusicoccum|s__unclassified_g_Neofusicoccum	LEfSe	MG1D300	2.64293199964324	0.0361756850526461	0.0361756850526461	*
MG1D140 - MG1D14G - MG1D300 - MG1D30G - MG1T00 - MG1T0G	k__Fungi|p__Ascomycota|c__Eurotiomycetes|o__Eurotiales|f__Aspergillaceae|g__Aspergillus|s__Aspergillus__restrictus	LEfSe	MG1D300	2.55224106378464	0.0348679988959313	0.0348679988959313	*
MG1D140 - MG1D14G - MG1D300 - MG1D30G - MG1T00 - MG1T0G	k__Fungi|p__Ascomycota|c__Sordariomycetes|o__Microascales|f__Halosphaeriaceae	LEfSe	MG1D14G	2.42866624812832	0.0263250083086857	0.0263250083086857	*
MG1D140 - MG1D14G - MG1D300 - MG1D30G - MG1T00 - MG1T0G	k__Fungi|p__Ascomycota|c__Sordariomycetes|o__Microascales|f__Halosphaeriaceae|g__unclassified_f_Halosphaeriaceae	LEfSe	MG1D14G	2.42866624812832	0.0263250083086857	0.0263250083086857	*
MG1D140 - MG1D14G - MG1D300 - MG1D30G - MG1T00 - MG1T0G	k__Fungi|p__Ascomycota|c__Sordariomycetes|o__Microascales|f__Halosphaeriaceae|g__unclassified_f_Halosphaeriaceae|s__unclassified_f_Halosphaeriaceae	LEfSe	MG1D14G	2.42866624812832	0.0263250083086857	0.0263250083086857	*
MG1D140 - MG1D14G - MG1D300 - MG1D30G - MG1T00 - MG1T0G	k__Fungi|p__Basidiomycota|c__Tremellomycetes|o__Tremellales|f__unclassified_o_Tremellales	LEfSe	MG1D300	2.42397878863808	0.0345481782603723	0.0345481782603723	*
MG1D140 - MG1D14G - MG1D300 - MG1D30G - MG1T00 - MG1T0G	k__Fungi|p__Basidiomycota|c__Tremellomycetes|o__Tremellales|f__unclassified_o_Tremellales|g__unclassified_o_Tremellales	LEfSe	MG1D300	2.42397878863808	0.0345481782603723	0.0345481782603723	*
MG1D140 - MG1D14G - MG1D300 - MG1D30G - MG1T00 - MG1T0G	k__Fungi|p__Basidiomycota|c__Tremellomycetes|o__Tremellales|f__unclassified_o_Tremellales|g__unclassified_o_Tremellales|s__unclassified_o_Tremellales	LEfSe	MG1D300	2.42397878863808	0.0345481782603723	0.0345481782603723	*
MG1D140 - MG1D14G - MG1D300 - MG1D30G - MG1T00 - MG1T0G	k__Fungi|p__Ascomycota|c__Pezizomycetes|o__Pezizales|f__unclassified_o_Pezizales	LEfSe	MG1D30G	2.30953037718146	0.0217779248843093	0.0217779248843093	*
MG1D140 - MG1D14G - MG1D300 - MG1D30G - MG1T00 - MG1T0G	k__Fungi|p__Ascomycota|c__Pezizomycetes|o__Pezizales|f__unclassified_o_Pezizales|g__unclassified_o_Pezizales	LEfSe	MG1D30G	2.30953037718146	0.0217779248843093	0.0217779248843093	*
MG1D140 - MG1D14G - MG1D300 - MG1D30G - MG1T00 - MG1T0G	k__Fungi|p__Ascomycota|c__Pezizomycetes|o__Pezizales|f__unclassified_o_Pezizales|g__unclassified_o_Pezizales|s__unclassified_o_Pezizales	LEfSe	MG1D30G	2.30953037718146	0.0217779248843093	0.0217779248843093	*
MG1D140 - MG1D14G - MG1D300 - MG1D30G - MG1T00 - MG1T0G	k__Fungi|p__Basidiomycota|c__Tremellomycetes|o__Tremellales|f__Rhynchogastremataceae	LEfSe	MG1D300	2.29617409623871	0.0268983905759188	0.0268983905759188	*
MG1D140 - MG1D14G - MG1D300 - MG1D30G - MG1T00 - MG1T0G	k__Fungi|p__Basidiomycota|c__Tremellomycetes|o__Tremellales|f__Rhynchogastremataceae|g__Papiliotrema	LEfSe	MG1D300	2.29617409623871	0.0268983905759188	0.0268983905759188	*
MG1D140 - MG1D14G - MG1D300 - MG1D30G - MG1T00 - MG1T0G	k__Fungi|p__Ascomycota|c__Sordariomycetes|o__Microascales|f__Microascaceae|g__Microascus|s__Microascus__croci	LEfSe	MG1D30G	2.29136035067669	0.0261561581130057	0.0261561581130057	*
MG1D140 - MG1D14G - MG1D300 - MG1D30G - MG1T00 - MG1T0G	k__Fungi|p__Ascomycota|c__Sordariomycetes|o__Glomerellales|f__Plectosphaerellaceae|g__Gibellulopsis	LEfSe	MG1D14G	2.27377617115032	0.0410314993382764	0.0410314993382764	*
MG1D140 - MG1D14G - MG1D300 - MG1D30G - MG1T00 - MG1T0G	k__Fungi|p__Ascomycota|c__Sordariomycetes|o__Glomerellales|f__Plectosphaerellaceae|g__Gibellulopsis|s__unclassified_g_Gibellulopsis	LEfSe	MG1D14G	2.27377617115032	0.0410314993382764	0.0410314993382764	*
MG1D140 - MG1D14G - MG1D300 - MG1D30G - MG1T00 - MG1T0G	k__Fungi|p__Ascomycota|c__Orbiliomycetes|o__Orbiliales|f__Orbiliaceae|g__Dactylaria	LEfSe	MG1D300	2.26443429410554	0.0299218105356661	0.0299218105356661	*
MG1D140 - MG1D14G - MG1D300 - MG1D30G - MG1T00 - MG1T0G	k__Fungi|p__Ascomycota|c__Dothideomycetes|o__Pleosporales|f__Melanommataceae	LEfSe	MG1D300	2.2474399526273	0.0289775034077536	0.0289775034077536	*
MG1D140 - MG1D14G - MG1D300 - MG1D30G - MG1T00 - MG1T0G	k__Fungi|p__Ascomycota|c__Dothideomycetes|o__Pleosporales|f__Melanommataceae|g__unclassified_f_Melanommataceae	LEfSe	MG1D300	2.2474399526273	0.0289775034077536	0.0289775034077536	*
MG1D140 - MG1D14G - MG1D300 - MG1D30G - MG1T00 - MG1T0G	k__Fungi|p__Ascomycota|c__Dothideomycetes|o__Pleosporales|f__Melanommataceae|g__unclassified_f_Melanommataceae|s__unclassified_f_Melanommataceae	LEfSe	MG1D300	2.2474399526273	0.0289775034077536	0.0289775034077536	*
MG1D140 - MG1D14G - MG1D300 - MG1D30G - MG1T00 - MG1T0G	k__Fungi|p__Basidiomycota|c__Agaricomycetes|o__Agaricales|f__Strophariaceae|g__Deconica	LEfSe	MG1T00	2.1232829032411	0.0223984181518634	0.0223984181518634	*
MG1D140 - MG1D14G - MG1D300 - MG1D30G - MG1T00 - MG1T0G	k__Fungi|p__Basidiomycota|c__Agaricomycetes|o__Agaricales|f__Strophariaceae|g__Deconica|s__unclassified_g_Deconica	LEfSe	MG1T00	2.1232829032411	0.0223984181518634	0.0223984181518634	*
MG1D140 - MG1D14G - MG1D300 - MG1D30G - MG1T00 - MG1T0G	k__Fungi|p__Basidiomycota|c__Agaricomycetes|o__Agaricales|f__Inocybaceae	LEfSe	MG1D300	2.12059	0.0438413094262588	0.0438413094262588	*
MG1D140 - MG1D14G - MG1D300 - MG1D30G - MG1T00 - MG1T0G	k__Fungi|p__Basidiomycota|c__Agaricomycetes|o__Agaricales|f__Inocybaceae|g__Inocybe	LEfSe	MG1D300	2.12059	0.0438413094262588	0.0438413094262588	*
MG1D140 - MG1D14G - MG1D300 - MG1D30G - MG1T00 - MG1T0G	k__Fungi|p__Basidiomycota|c__Agaricomycetes|o__Boletales|f__Boletaceae	LEfSe	MG1D300	2.11841450948804	0.0198786945001012	0.0198786945001012	*
MG1D140 - MG1D14G - MG1D300 - MG1D30G - MG1T00 - MG1T0G	k__Fungi|p__Basidiomycota|c__Agaricomycetes|o__Boletales|f__Boletaceae|g__unclassified_f_Boletaceae	LEfSe	MG1D300	2.11841450948804	0.0198786945001012	0.0198786945001012	*
MG1D140 - MG1D14G - MG1D300 - MG1D30G - MG1T00 - MG1T0G	k__Fungi|p__Basidiomycota|c__Agaricomycetes|o__Boletales|f__Boletaceae|g__unclassified_f_Boletaceae|s__unclassified_f_Boletaceae	LEfSe	MG1D300	2.11841450948804	0.0198786945001012	0.0198786945001012	*
MG1D140 - MG1D14G - MG1D300 - MG1D30G - MG1T00 - MG1T0G	k__Fungi|p__Basidiomycota|c__Agaricomycetes|o__Agaricales|f__Psathyrellaceae|g__Psathyrella|s__Psathyrella_efflorescens	LEfSe	MG1D300	2.09173786134565	0.0280173931889624	0.0280173931889624	*
MG1D140 - MG1D14G - MG1D300 - MG1D30G - MG1T00 - MG1T0G	k__Fungi|p__Basidiomycota|c__Cystobasidiomycetes|o__Cystobasidiales|f__Cystobasidiaceae|g__unclassified_f_Cystobasidiaceae	LEfSe	MG1T00	2.05029344384875	0.0164867515786378	0.0164867515786378	*
MG1D140 - MG1D14G - MG1D300 - MG1D30G - MG1T00 - MG1T0G	k__Fungi|p__Basidiomycota|c__Cystobasidiomycetes|o__Cystobasidiales|f__Cystobasidiaceae|g__unclassified_f_Cystobasidiaceae|s__unclassified_f_Cystobasidiaceae	LEfSe	MG1T00	2.05029344384875	0.0164867515786378	0.0164867515786378	*
MG1D140 - MG1D14G - MG1D300 - MG1D30G - MG1T00 - MG1T0G	k__Fungi|p__Basidiomycota|c__Agaricomycetes|o__Polyporales|f__Meripilaceae	LEfSe	MG1T00	2.01055372228244	0.0418744952831157	0.0418744952831157	*
MG1D140 - MG1D14G - MG1D300 - MG1D30G - MG1T00 - MG1T0G	k__Fungi|p__Basidiomycota|c__Agaricomycetes|o__Polyporales|f__Meripilaceae|g__Meripilus	LEfSe	MG1T00	2.01055372228244	0.0418744952831157	0.0418744952831157	*
MG1D140 - MG1D14G - MG1D300 - MG1D30G - MG1T00 - MG1T0G	k__Fungi|p__Basidiomycota|c__Agaricomycetes|o__Polyporales|f__Meripilaceae|g__Meripilus|s__Meripilus__giganteus	LEfSe	MG1T00	2.01055372228244	0.0418744952831157	0.0418744952831157	*
MG1D140 - MG1D14G - MG1D300 - MG1D30G - MG1T00 - MG1T0G	k__Fungi|p__Ascomycota|c__Sordariomycetes|o__Glomerellales|f__Glomerellaceae|g__unclassified_f_Glomerellaceae	LEfSe	MG1D300	2.00873092499957	0.0371869253942105	0.0371869253942105	*
MG1D140 - MG1D14G - MG1D300 - MG1D30G - MG1T00 - MG1T0G	k__Fungi|p__Ascomycota|c__Sordariomycetes|o__Glomerellales|f__Glomerellaceae|g__unclassified_f_Glomerellaceae|s__unclassified_f_Glomerellaceae	LEfSe	MG1D300	2.00873092499957	0.0371869253942105	0.0371869253942105	*
MG1D140 - MG1D14G - MG1D300 - MG1D30G - MG1T00 - MG1T0G	k__Fungi|p__Ascomycota|c__Dothideomycetes|o__Pleosporales|f__Didymosphaeriaceae|g__Alloconiothyrium	LEfSe	MG1T00	1.99409112152399	0.0447479424955201	0.0447479424955201	*
MG1D140 - MG1D14G - MG1D300 - MG1D30G - MG1T00 - MG1T0G	k__Fungi|p__Ascomycota|c__Dothideomycetes|o__Pleosporales|f__Didymosphaeriaceae|g__Alloconiothyrium|s__Alloconiothyrium_aptrootii	LEfSe	MG1T00	1.99409112152399	0.0447479424955201	0.0447479424955201	*
MG1D140 - MG1D14G - MG1D300 - MG1D30G - MG1T00 - MG1T0G	k__Fungi|p__Basidiomycota|c__Tremellomycetes|o__Trichosporonales|f__Trichosporonaceae|g__Cutaneotrichosporon|s__Cutaneotrichosporon_arboriformis	LEfSe	MG1D300	1.9908332303171	0.0200996761487289	0.0200996761487289	*
MG1D140 - MG1D14G - MG1D300 - MG1D30G - MG1T00 - MG1T0G	k__Fungi|p__Ascomycota|c__Dothideomycetes|o__Tubeufiales|f__Tubeufiaceae|g__unclassified_f_Tubeufiaceae	LEfSe	MG1D30G	1.88080211254558	0.0393607623785668	0.0393607623785668	*
MG1D140 - MG1D14G - MG1D300 - MG1D30G - MG1T00 - MG1T0G	k__Fungi|p__Ascomycota|c__Dothideomycetes|o__Tubeufiales|f__Tubeufiaceae|g__unclassified_f_Tubeufiaceae|s__unclassified_f_Tubeufiaceae	LEfSe	MG1D30G	1.88080211254558	0.0393607623785668	0.0393607623785668	*
MG1D140 - MG1D14G - MG1D300 - MG1D30G - MG1T00 - MG1T0G	k__Fungi|p__Ascomycota|c__Sordariomycetes|o__Microascales|f__Microascaceae|g__Cephalotrichum	LEfSe	MG1T0G	1.80703947430721	0.0332553605862407	0.0332553605862407	*
MG1D140 - MG1D14G - MG1D300 - MG1D30G - MG1T00 - MG1T0G	k__Fungi|p__Ascomycota|c__Sordariomycetes|o__Microascales|f__Microascaceae|g__Cephalotrichum|s__Cephalotrichum_asperulum	LEfSe	MG1T0G	1.80703947430721	0.0332553605862407	0.0332553605862407	*
MG1D140 - MG1D14G - MG1D300 - MG1D30G - MG1T00 - MG1T0G	k__Fungi|p__Ascomycota|c__Sordariomycetes|o__Hypocreales|f__Hypocreaceae|g__Trichoderma|s__Trichoderma_patella	LEfSe	MG1D140	1.77155594227616	0.0483151346400453	0.0483151346400453	*
MF1D140 - MF1D14G - MF1D300 - MF1D30G - MF1T00 - MF1T0G	k__Bacteria|p__Firmicutes|c__Clostridia|o__Peptostreptococcales-Tissierellales|f__Fusibacteraceae	LEfSe	MF1T00	2.7779093944456	0.0480103945700089	0.0480103945700089	*
MF1D140 - MF1D14G - MF1D300 - MF1D30G - MF1T00 - MF1T0G	k__Bacteria|p__Firmicutes|c__Clostridia|o__Peptostreptococcales-Tissierellales|f__Fusibacteraceae|g__Fusibacter	LEfSe	MF1T00	2.7779093944456	0.0480103945700089	0.0480103945700089	*
MF1D140 - MF1D14G - MF1D300 - MF1D30G - MF1T00 - MF1T0G	k__Bacteria|p__Spirochaetota	LEfSe	MF1D14G	2.74709765021625	0.0342311521516564	0.0342311521516564	*
MF1D140 - MF1D14G - MF1D300 - MF1D30G - MF1T00 - MF1T0G	k__Bacteria|p__Proteobacteria|c__Gammaproteobacteria|o__Oceanospirillales|f__Oceanospirillaceae	LEfSe	MF1T00	2.73589617809796	0.0462996870652503	0.0462996870652503	*
MF1D140 - MF1D14G - MF1D300 - MF1D30G - MF1T00 - MF1T0G	k__Bacteria|p__Proteobacteria|c__Gammaproteobacteria|o__Oceanospirillales|f__Oceanospirillaceae|g__Oceanospirillum	LEfSe	MF1T00	2.73589617809796	0.0462996870652503	0.0462996870652503	*
MF1D140 - MF1D14G - MF1D300 - MF1D30G - MF1T00 - MF1T0G	k__Bacteria|p__Actinobacteriota|c__WCHB1-81	LEfSe	MF1D140	2.41065896957981	0.0274043669257372	0.0274043669257372	*
MF1D140 - MF1D14G - MF1D300 - MF1D30G - MF1T00 - MF1T0G	k__Bacteria|p__Actinobacteriota|c__WCHB1-81|o__unclassified_c_WCHB1-81	LEfSe	MF1D140	2.41065896957981	0.0274043669257372	0.0274043669257372	*
MF1D140 - MF1D14G - MF1D300 - MF1D30G - MF1T00 - MF1T0G	k__Bacteria|p__Actinobacteriota|c__WCHB1-81|o__unclassified_c_WCHB1-81|f__unclassified_c_WCHB1-81	LEfSe	MF1D140	2.41065896957981	0.0274043669257372	0.0274043669257372	*
MF1D140 - MF1D14G - MF1D300 - MF1D30G - MF1T00 - MF1T0G	k__Bacteria|p__Actinobacteriota|c__WCHB1-81|o__unclassified_c_WCHB1-81|f__unclassified_c_WCHB1-81|g__unclassified_c_WCHB1-81	LEfSe	MF1D140	2.41065896957981	0.0274043669257372	0.0274043669257372	*
MF1D140 - MF1D14G - MF1D300 - MF1D30G - MF1T00 - MF1T0G	k__Bacteria|p__Actinobacteriota|c__WCHB1-81|o__unclassified_c_WCHB1-81|f__unclassified_c_WCHB1-81|g__unclassified_c_WCHB1-81|s__unclassified_c_WCHB1-81	LEfSe	MF1D140	2.41065896957981	0.0274043669257372	0.0274043669257372	*
MF1D140 - MF1D14G - MF1D300 - MF1D30G - MF1T00 - MF1T0G	k__Bacteria|p__Bacteroidota|c__Bacteroidia|o__Bacteroidales|f__Prolixibacteraceae|g__Draconibacterium|s__unclassified_g_Draconibacterium	LEfSe	MF1D14G	2.39333971100307	0.0417014155660484	0.0417014155660484	*
MF1D140 - MF1D14G - MF1D300 - MF1D30G - MF1T00 - MF1T0G	k__Bacteria|p__Bacteroidota|c__Bacteroidia|o__Bacteroidales|f__Prolixibacteraceae|g__Mangrovibacterium	LEfSe	MF1T00	2.32095137197451	0.0480103945700089	0.0480103945700089	*
MF1D140 - MF1D14G - MF1D300 - MF1D30G - MF1T00 - MF1T0G	k__Bacteria|p__Proteobacteria|c__Gammaproteobacteria|o__Burkholderiales|f__Hydrogenophilaceae	LEfSe	MF1T0G	2.31229256528004	0.0188262741994717	0.0188262741994717	*
MF1D140 - MF1D14G - MF1D300 - MF1D30G - MF1T00 - MF1T0G	k__Bacteria|p__Proteobacteria|c__Gammaproteobacteria|o__Burkholderiales|f__Hydrogenophilaceae|g__Thiobacillus	LEfSe	MF1T0G	2.31229256528004	0.0188262741994717	0.0188262741994717	*
MF1D140 - MF1D14G - MF1D300 - MF1D30G - MF1T00 - MF1T0G	k__Bacteria|p__Proteobacteria|c__Gammaproteobacteria|o__Burkholderiales|f__Hydrogenophilaceae|g__Thiobacillus|s__unclassified_g_Thiobacillus	LEfSe	MF1T0G	2.31229256528004	0.0188262741994717	0.0188262741994717	*
MF1D140 - MF1D14G - MF1D300 - MF1D30G - MF1T00 - MF1T0G	k__Bacteria|p__Proteobacteria|c__Gammaproteobacteria|o__Burkholderiales|f__Burkholderiaceae	LEfSe	MF1D300	2.31102389199346	0.0378759532819268	0.0378759532819268	*
MF1D140 - MF1D14G - MF1D300 - MF1D30G - MF1T00 - MF1T0G	k__Bacteria|p__Desulfobacterota|c__Syntrophia|o__Syntrophales|f__Smithellaceae|g__Smithella|s__unclassified_g_Smithella	LEfSe	MF1D30G	2.27785506013256	0.0181270535166495	0.0181270535166495	*
MF1D140 - MF1D14G - MF1D300 - MF1D30G - MF1T00 - MF1T0G	k__Bacteria|p__Acidobacteriota|c__Vicinamibacteria|o__Vicinamibacterales|f__Vicinamibacteraceae	LEfSe	MF1T00	2.22542621455116	0.0458811009455293	0.0458811009455293	*
MF1D140 - MF1D14G - MF1D300 - MF1D30G - MF1T00 - MF1T0G	k__Bacteria|p__Acidobacteriota|c__Vicinamibacteria|o__Vicinamibacterales|f__Vicinamibacteraceae|g__unclassified_f_Vicinamibacteraceae	LEfSe	MF1T00	2.22542621455116	0.0458811009455293	0.0458811009455293	*
MF1D140 - MF1D14G - MF1D300 - MF1D30G - MF1T00 - MF1T0G	k__Bacteria|p__Acidobacteriota|c__Vicinamibacteria|o__Vicinamibacterales|f__Vicinamibacteraceae|g__unclassified_f_Vicinamibacteraceae|s__unclassified_f_Vicinamibacteraceae	LEfSe	MF1T00	2.22542621455116	0.0458811009455293	0.0458811009455293	*
MF1D140 - MF1D14G - MF1D300 - MF1D30G - MF1T00 - MF1T0G	k__Bacteria|p__Bacteroidota|c__Bacteroidia|o__Chitinophagales|f__Saprospiraceae|g__Lewinella	LEfSe	MF1T0G	2.09973397206177	0.0259131351733414	0.0259131351733414	*
MF1D140 - MF1D14G - MF1D300 - MF1D30G - MF1T00 - MF1T0G	k__Bacteria|p__Bacteroidota|c__Bacteroidia|o__Chitinophagales|f__Saprospiraceae|g__Lewinella|s__Lewinella_nigricans	LEfSe	MF1T0G	2.09973397206177	0.0259131351733414	0.0259131351733414	*
MF1D140 - MF1D14G - MF1D300 - MF1D30G - MF1T00 - MF1T0G	k__Bacteria|p__Desulfobacterota|c__Desulfobulbia|o__Desulfobulbales|f__Desulfurivibrionaceae|g__MSBL7|s__Desulfobulbaceae_bacterium_DB1	LEfSe	MF1T0G	2.06097238815421	0.0284437694555662	0.0284437694555662	*
MF1D140 - MF1D14G - MF1D300 - MF1D30G - MF1T00 - MF1T0G	k__Bacteria|p__Acidobacteriota|c__Thermoanaerobaculia|o__Thermoanaerobaculales|f__Thermoanaerobaculaceae|g__Subgroup_10|s__unclassified_g_Subgroup_10	LEfSe	MF1T0G	2.04312594360752	0.0141560232601513	0.0141560232601513	*
MF1D140 - MF1D14G - MF1D300 - MF1D30G - MF1T00 - MF1T0G	k__Bacteria|p__Chloroflexi|c__Dehalococcoidia|o__Sh765B-AG-111	LEfSe	MF1D300	2.00715400996047	0.0249624985970033	0.0249624985970033	*
MF1D140 - MF1D14G - MF1D300 - MF1D30G - MF1T00 - MF1T0G	k__Bacteria|p__Chloroflexi|c__Dehalococcoidia|o__Sh765B-AG-111|f__unclassified_o_Sh765B-AG-111	LEfSe	MF1D300	2.00715400996047	0.0249624985970033	0.0249624985970033	*
MF1D140 - MF1D14G - MF1D300 - MF1D30G - MF1T00 - MF1T0G	k__Bacteria|p__Chloroflexi|c__Dehalococcoidia|o__Sh765B-AG-111|f__unclassified_o_Sh765B-AG-111|g__unclassified_o_Sh765B-AG-111	LEfSe	MF1D300	2.00715400996047	0.0249624985970033	0.0249624985970033	*
MF1D140 - MF1D14G - MF1D300 - MF1D30G - MF1T00 - MF1T0G	k__Bacteria|p__Chloroflexi|c__Dehalococcoidia|o__Sh765B-AG-111|f__unclassified_o_Sh765B-AG-111|g__unclassified_o_Sh765B-AG-111|s__unclassified_o_Sh765B-AG-111	LEfSe	MF1D300	2.00715400996047	0.0249624985970033	0.0249624985970033	*
MF1D140 - MF1D14G - MF1D300 - MF1D30G - MF1T00 - MF1T0G	k__Bacteria|p__Firmicutes|c__Clostridia|o__Peptostreptococcales-Tissierellales|f__Fusibacteraceae|g__Fusibacter|s__Clostridium_sp._BA-1	LEfSe	MF1T00	1.96965056447175	0.0467284722832092	0.0467284722832092	*
MF1D140 - MF1D14G - MF1D300 - MF1D30G - MF1T00 - MF1T0G	k__Bacteria|p__Planctomycetota|c__BD7-11	LEfSe	MF1T0G	1.91827539350738	0.0450546398851929	0.0450546398851929	*
MF1D140 - MF1D14G - MF1D300 - MF1D30G - MF1T00 - MF1T0G	k__Bacteria|p__Planctomycetota|c__BD7-11|o__unclassified_c_BD7-11	LEfSe	MF1T0G	1.91827539350738	0.0450546398851929	0.0450546398851929	*
MF1D140 - MF1D14G - MF1D300 - MF1D30G - MF1T00 - MF1T0G	k__Bacteria|p__Planctomycetota|c__BD7-11|o__unclassified_c_BD7-11|f__unclassified_c_BD7-11	LEfSe	MF1T0G	1.91827539350738	0.0450546398851929	0.0450546398851929	*
MF1D140 - MF1D14G - MF1D300 - MF1D30G - MF1T00 - MF1T0G	k__Bacteria|p__Planctomycetota|c__BD7-11|o__unclassified_c_BD7-11|f__unclassified_c_BD7-11|g__unclassified_c_BD7-11	LEfSe	MF1T0G	1.91827539350738	0.0450546398851929	0.0450546398851929	*
MF1D140 - MF1D14G - MF1D300 - MF1D30G - MF1T00 - MF1T0G	k__Bacteria|p__Planctomycetota|c__BD7-11|o__unclassified_c_BD7-11|f__unclassified_c_BD7-11|g__unclassified_c_BD7-11|s__unclassified_c_BD7-11	LEfSe	MF1T0G	1.91827539350738	0.0450546398851929	0.0450546398851929	*
MF1D140 - MF1D14G - MF1D300 - MF1D30G - MF1T00 - MF1T0G	k__Bacteria|p__Proteobacteria|c__Gammaproteobacteria|o__Cellvibrionales|f__Spongiibacteraceae	LEfSe	MF1D14G	1.89456043982373	0.0161157954484707	0.0161157954484707	*
MF1D140 - MF1D14G - MF1D300 - MF1D30G - MF1T00 - MF1T0G	k__Bacteria|p__Proteobacteria|c__Gammaproteobacteria|o__Cellvibrionales|f__Spongiibacteraceae|g__Spongiibacter	LEfSe	MF1D14G	1.89456043982373	0.0161157954484707	0.0161157954484707	*
MF1D140 - MF1D14G - MF1D300 - MF1D30G - MF1T00 - MF1T0G	k__Bacteria|p__Chloroflexi|c__Anaerolineae|o__Anaerolineales|f__Anaerolineaceae|g__UTCFX1	LEfSe	MF1D14G	1.86775422429631	0.0281804397716548	0.0281804397716548	*
MF1D140 - MF1D14G - MF1D300 - MF1D30G - MF1T00 - MF1T0G	k__Bacteria|p__Chloroflexi|c__Anaerolineae|o__Anaerolineales|f__Anaerolineaceae|g__UTCFX1|s__Anaerolineae_bacterium_UTCFX1	LEfSe	MF1D14G	1.86775422429631	0.0281804397716548	0.0281804397716548	*
MF1D140 - MF1D14G - MF1D300 - MF1D30G - MF1T00 - MF1T0G	k__Bacteria|p__Proteobacteria|c__Gammaproteobacteria|o__Cellvibrionales|f__Spongiibacteraceae|g__Spongiibacter|s__unclassified_g_Spongiibacter	LEfSe	MF1D14G	1.85607445635809	0.0211352107714654	0.0211352107714654	*
MF1D140 - MF1D14G - MF1D300 - MF1D30G - MF1T00 - MF1T0G	k__Bacteria|p__Proteobacteria|c__Gammaproteobacteria|o__Salinisphaerales	LEfSe	MF1D30G	1.76960883380589	0.0271502508311882	0.0271502508311882	*
MF1D140 - MF1D14G - MF1D300 - MF1D30G - MF1T00 - MF1T0G	k__Bacteria|p__Proteobacteria|c__Gammaproteobacteria|o__Salinisphaerales|f__Solimonadaceae	LEfSe	MF1D30G	1.76960883380589	0.0271502508311882	0.0271502508311882	*
MF1D140 - MF1D14G - MF1D300 - MF1D30G - MF1T00 - MF1T0G	k__Bacteria|p__Firmicutes|c__Clostridia|o__Eubacteriales|f__Alkalibacteraceae	LEfSe	MF1T00	1.74702192180843	0.0427477297393411	0.0427477297393411	*
MF1D140 - MF1D14G - MF1D300 - MF1D30G - MF1T00 - MF1T0G	k__Bacteria|p__Firmicutes|c__Clostridia|o__Eubacteriales|f__Alkalibacteraceae|g__Alkalibacter	LEfSe	MF1T00	1.74702192180843	0.0427477297393411	0.0427477297393411	*
MF1D140 - MF1D14G - MF1D300 - MF1D30G - MF1T00 - MF1T0G	k__Bacteria|p__Firmicutes|c__Clostridia|o__Eubacteriales|f__Alkalibacteraceae|g__Alkalibacter|s__Alkalibacter_saccharofermentans	LEfSe	MF1T00	1.74702192180843	0.0427477297393411	0.0427477297393411	*
MF1D140 - MF1D14G - MF1D300 - MF1D30G - MF1T00 - MF1T0G	k__Bacteria|p__Proteobacteria|c__Gammaproteobacteria|o__Salinisphaerales|f__Solimonadaceae|g__Fontimonas|s__unclassified_g_Fontimonas	LEfSe	MF1D30G	1.60942261632765	0.0142268113467634	0.0142268113467634	*
MF1D140 - MF1D14G - MF1D300 - MF1D30G - MF1T00 - MF1T0G	k__Bacteria|p__Bacteroidota|c__Bacteroidia|o__Sphingobacteriales|f__Sphingobacteriaceae|g__Pedobacter|s__Pedobacter_sp._MSCB-14	LEfSe	MF1T0G	1.54173706169383	0.0432764125948796	0.0432764125948796	*
MF1D140 - MF1D14G - MF1D300 - MF1D30G - MF1T00 - MF1T0G	k__Bacteria|p__Proteobacteria|c__Alphaproteobacteria|o__Rhizobiales|f__Rhizobiales_Incertae_Sedis|g__Nordella	LEfSe	MF1T00	1.49235761216341	0.0198786945001012	0.0198786945001012	*
MF1D140 - MF1D14G - MF1D300 - MF1D30G - MF1T00 - MF1T0G	k__Bacteria|p__Proteobacteria|c__Alphaproteobacteria|o__Rhizobiales|f__Rhizobiales_Incertae_Sedis|g__Nordella|s__Nordella_oligomobilis	LEfSe	MF1T00	1.49235761216341	0.0198786945001012	0.0198786945001012	*
MF1D140 - MF1D14G - MF1D300 - MF1D30G - MF1T00 - MF1T0G	k__Bacteria|p__Myxococcota|c__Polyangia|o__Polyangiales|f__Polyangiaceae|g__Aetherobacter	LEfSe	MF1D140	1.4047390236638	0.0449446688604614	0.0449446688604614	*
MF1D140 - MF1D14G - MF1D300 - MF1D30G - MF1T00 - MF1T0G	k__Bacteria|p__Myxococcota|c__Polyangia|o__Polyangiales|f__Polyangiaceae|g__Aetherobacter|s__unclassified_g_Aetherobacter	LEfSe	MF1D140	1.4047390236638	0.0449446688604614	0.0449446688604614	*
MF1D140 - MF1D14G - MF1D300 - MF1D30G - MF1T00 - MF1T0G	k__Bacteria|p__Chloroflexi|c__Chloroflexia|o__Chloroflexales|f__Chloroflexaceae	LEfSe	MF1D30G	1.4025486775716	0.0493789565585726	0.0493789565585726	*
MF1D140 - MF1D14G - MF1D300 - MF1D30G - MF1T00 - MF1T0G	k__Bacteria|p__Firmicutes|c__Clostridia|o__Peptostreptococcales-Tissierellales|f__unclassified_o_Peptostreptococcales-Tissierellales|g__Anaeromicrobium	LEfSe	MF1T00	1.39159514686641	0.0268462191248298	0.0268462191248298	*
MF1D140 - MF1D14G - MF1D300 - MF1D30G - MF1T00 - MF1T0G	k__Bacteria|p__Firmicutes|c__Clostridia|o__Peptostreptococcales-Tissierellales|f__unclassified_o_Peptostreptococcales-Tissierellales|g__Anaeromicrobium|s__Clostridiaceae_bacterium_UBM1-4	LEfSe	MF1T00	1.39159514686641	0.0268462191248298	0.0268462191248298	*
MF1D140 - MF1D14G - MF1D300 - MF1D30G - MF1T00 - MF1T0G	k__Bacteria|p__Firmicutes|c__Clostridia|o__Peptostreptococcales-Tissierellales|f__Peptostreptococcaceae|g__Peptoclostridium	LEfSe	MF1D300	1.34237902670241	0.0498082013780818	0.0498082013780818	*
MF1D140 - MF1D14G - MF1D300 - MF1D30G - MF1T00 - MF1T0G	k__Bacteria|p__Actinobacteriota|c__Actinobacteria|o__Frankiales|f__Nakamurellaceae	LEfSe	MF1D300	1.32719460397341	0.0471911239760509	0.0471911239760509	*
MF1D140 - MF1D14G - MF1D300 - MF1D30G - MF1T00 - MF1T0G	k__Bacteria|p__Actinobacteriota|c__Actinobacteria|o__Frankiales|f__Nakamurellaceae|g__Nakamurella	LEfSe	MF1D300	1.32719460397341	0.0471911239760509	0.0471911239760509	*
MF1D140 - MF1D14G - MF1D300 - MF1D30G - MF1T00 - MF1T0G	k__Bacteria|p__Actinobacteriota|c__Actinobacteria|o__Frankiales|f__Nakamurellaceae|g__Nakamurella|s__Nakamurella_multipartita	LEfSe	MF1D300	1.32719460397341	0.0471911239760509	0.0471911239760509	*
MF1D140 - MF1D14G - MF1D300 - MF1D30G - MF1T00 - MF1T0G	k__Bacteria|p__Proteobacteria|c__Gammaproteobacteria|o__Pseudomonadales|f__Pseudomonadaceae|g__Azotobacter	LEfSe	MF1D140	1.27064255852746	0.0450449194655821	0.0450449194655821	*
MF1D140 - MF1D14G - MF1D300 - MF1D30G - MF1T00 - MF1T0G	k__Bacteria|p__Proteobacteria|c__Gammaproteobacteria|o__Pseudomonadales|f__Pseudomonadaceae|g__Azotobacter|s__Azotobacter_sp.	LEfSe	MF1D140	1.27064255852746	0.0450449194655821	0.0450449194655821	*
MF1D140 - MF1D14G - MF1D300 - MF1D30G - MF1T00 - MF1T0G	k__Bacteria|p__Synergistota|c__Synergistia|o__Synergistales|f__Synergistaceae|g__JGI-0000079-D21|s__Synergistetes__bacterium_enrichment_culture_clone_DhR^2/LM-F01	LEfSe	MF1T00	1.23467702519636	0.0246992721160262	0.0246992721160262	*
MF1D140 - MF1D14G - MF1D300 - MF1D30G - MF1T00 - MF1T0G	k__Bacteria|p__Synergistota|c__Synergistia|o__Synergistales|f__Synergistaceae|g__JGI-0000079-D21	LEfSe	MF1T00	1.17821322536447	0.0412923083416123	0.0412923083416123	*
MF1D140 - MF1D14G - MF1D300 - MF1D30G - MF1T00 - MF1T0G	k__Fungi|p__Ascomycota|c__Dothideomycetes|o__Pleosporales|f__Didymosphaeriaceae|g__Kalmusia	LEfSe	MF1D140	3.56770150536806	0.0418875691233206	0.0418875691233206	*
MF1D140 - MF1D14G - MF1D300 - MF1D30G - MF1T00 - MF1T0G	k__Fungi|p__Ascomycota|c__Dothideomycetes|o__Pleosporales|f__Didymosphaeriaceae|g__Kalmusia|s__Kalmusia_variispora	LEfSe	MF1D140	3.56770150536806	0.0418875691233206	0.0418875691233206	*
MF1D140 - MF1D14G - MF1D300 - MF1D30G - MF1T00 - MF1T0G	k__Fungi|p__Ascomycota|c__Sordariomycetes|o__Diaporthales|f__Gnomoniaceae|g__Ophiognomonia	LEfSe	MF1D30G	3.47562424380685	0.0415068514897039	0.0415068514897039	*
MF1D140 - MF1D14G - MF1D300 - MF1D30G - MF1T00 - MF1T0G	k__Fungi|p__Ascomycota|c__Sordariomycetes|o__Diaporthales|f__Gnomoniaceae	LEfSe	MF1D30G	3.47274534428893	0.0484473052891127	0.0484473052891127	*
MF1D140 - MF1D14G - MF1D300 - MF1D30G - MF1T00 - MF1T0G	k__Fungi|p__Ascomycota|c__Sordariomycetes|o__Hypocreales|f__Nectriaceae|g__Fusarium	LEfSe	MF1D140	3.00979671531862	0.0300738233221721	0.0300738233221721	*
MF1D140 - MF1D14G - MF1D300 - MF1D30G - MF1T00 - MF1T0G	k__Fungi|p__Ascomycota|c__Dothideomycetes|o__Pleosporales|f__Thyridariaceae|g__Cycasicola	LEfSe	MF1T0G	2.79597131730196	0.0149900982391452	0.0149900982391452	*
MF1D140 - MF1D14G - MF1D300 - MF1D30G - MF1T00 - MF1T0G	k__Fungi|p__Ascomycota|c__Dothideomycetes|o__Pleosporales|f__Thyridariaceae|g__Cycasicola|s__Cycasicola_goaensis	LEfSe	MF1T0G	2.79597131730196	0.0149900982391452	0.0149900982391452	*
MF1D140 - MF1D14G - MF1D300 - MF1D30G - MF1T00 - MF1T0G	k__Fungi|p__Ascomycota|c__Dothideomycetes|o__Pleosporales|f__Periconiaceae|g__Periconia|s__Periconia_cookei	LEfSe	MF1D14G	2.75263709277267	0.0297960868611689	0.0297960868611689	*
MF1D140 - MF1D14G - MF1D300 - MF1D30G - MF1T00 - MF1T0G	k__Fungi|p__Ascomycota|c__Dothideomycetes|o__Dothideales|f__Aureobasidiaceae|g__Aureobasidium|s__Aureobasidium_pullulans	LEfSe	MF1D140	2.73253265869974	0.0329905426665415	0.0329905426665415	*
MF1D140 - MF1D14G - MF1D300 - MF1D30G - MF1T00 - MF1T0G	k__Fungi|p__Ascomycota|c__Sordariomycetes|o__Glomerellales|f__Plectosphaerellaceae|g__Plectosphaerella	LEfSe	MF1D14G	2.66664868477187	0.0355161150931519	0.0355161150931519	*
MF1D140 - MF1D14G - MF1D300 - MF1D30G - MF1T00 - MF1T0G	k__Fungi|p__Ascomycota|c__Sordariomycetes|o__Glomerellales|f__Plectosphaerellaceae|g__Plectosphaerella|s__unclassified_g_Plectosphaerella	LEfSe	MF1D14G	2.62656315814105	0.0300738233221721	0.0300738233221721	*
MF1D140 - MF1D14G - MF1D300 - MF1D30G - MF1T00 - MF1T0G	k__Fungi|p__Basidiomycota|c__Pucciniomycetes|o__Septobasidiales|f__Septobasidiaceae|g__Septobasidium|s__unclassified_g_Septobasidium	LEfSe	MF1T00	2.4843708201809	0.0312096886739563	0.0312096886739563	*
MF1D140 - MF1D14G - MF1D300 - MF1D30G - MF1T00 - MF1T0G	k__Fungi|p__Ascomycota|c__Sordariomycetes|o__Hypocreales|f__Bionectriaceae|g__Clonostachys|s__Clonostachys__rosea	LEfSe	MF1T00	2.48104171154071	0.0403842867641328	0.0403842867641328	*
MF1D140 - MF1D14G - MF1D300 - MF1D30G - MF1T00 - MF1T0G	k__Fungi|p__Basidiomycota|c__Microbotryomycetes|o__Sporidiobolales|f__Sporidiobolaceae|g__Rhodotorula|s__Rhodotorula_paludigena	LEfSe	MF1T00	2.41873906767184	0.0467284722832092	0.0467284722832092	*
MF1D140 - MF1D14G - MF1D300 - MF1D30G - MF1T00 - MF1T0G	k__Fungi|p__Basidiomycota|c__Tremellomycetes|o__Tremellales|f__unclassified_o_Tremellales	LEfSe	MF1D14G	2.36080271257103	0.0418875691233206	0.0418875691233206	*
MF1D140 - MF1D14G - MF1D300 - MF1D30G - MF1T00 - MF1T0G	k__Fungi|p__Basidiomycota|c__Tremellomycetes|o__Tremellales|f__unclassified_o_Tremellales|g__unclassified_o_Tremellales	LEfSe	MF1D14G	2.36080271257103	0.0418875691233206	0.0418875691233206	*
MF1D140 - MF1D14G - MF1D300 - MF1D30G - MF1T00 - MF1T0G	k__Fungi|p__Basidiomycota|c__Tremellomycetes|o__Tremellales|f__unclassified_o_Tremellales|g__unclassified_o_Tremellales|s__unclassified_o_Tremellales	LEfSe	MF1D14G	2.36080271257103	0.0418875691233206	0.0418875691233206	*
MF1D140 - MF1D14G - MF1D300 - MF1D30G - MF1T00 - MF1T0G	k__Fungi|p__Basidiomycota|c__Tremellomycetes|o__Tremellales|f__Trimorphomycetaceae|g__Saitozyma|s__Saitozyma_podzolica	LEfSe	MF1T00	2.35509854486389	0.0279194423025013	0.0279194423025013	*
MF1D140 - MF1D14G - MF1D300 - MF1D30G - MF1T00 - MF1T0G	k__Fungi|p__Ascomycota|c__Dothideomycetes|o__Capnodiales|f__Teratosphaeriaceae|g__Teratosphaeria	LEfSe	MF1D140	2.27864778586431	0.0188262741994717	0.0188262741994717	*
MF1D140 - MF1D14G - MF1D300 - MF1D30G - MF1T00 - MF1T0G	k__Fungi|p__Ascomycota|c__Dothideomycetes|o__Capnodiales|f__Teratosphaeriaceae|g__Teratosphaeria|s__unclassified_g_Teratosphaeria	LEfSe	MF1D140	2.27864778586431	0.0188262741994717	0.0188262741994717	*
MF1D140 - MF1D14G - MF1D300 - MF1D30G - MF1T00 - MF1T0G	k__Fungi|p__Basidiomycota|c__Agaricomycetes|o__Agaricales|f__Strophariaceae|g__unclassified_f_Strophariaceae	LEfSe	MF1D30G	2.18351518982841	0.0360916541808438	0.0360916541808438	*
MF1D140 - MF1D14G - MF1D300 - MF1D30G - MF1T00 - MF1T0G	k__Fungi|p__Basidiomycota|c__Agaricomycetes|o__Agaricales|f__Strophariaceae|g__unclassified_f_Strophariaceae|s__unclassified_f_Strophariaceae	LEfSe	MF1D30G	2.18351518982841	0.0360916541808438	0.0360916541808438	*
MF1D140 - MF1D14G - MF1D300 - MF1D30G - MF1T00 - MF1T0G	k__Stramenopila|p__Ochrophyta|c__Bacillariophyceae|o__Thalassiosirales|f__Thalassiosiraceae|g__Thalassiosira	LEfSe	MF1T00	2.15385257081774	0.0317928633340755	0.0317928633340755	*
MF1D140 - MF1D14G - MF1D300 - MF1D30G - MF1T00 - MF1T0G	k__Stramenopila|p__Ochrophyta|c__Bacillariophyceae|o__Thalassiosirales|f__Thalassiosiraceae|g__Thalassiosira|s__unclassified_g_Thalassiosira	LEfSe	MF1T0G	2.13872257847225	0.0339168979342743	0.0339168979342743	*
MF1D140 - MF1D14G - MF1D300 - MF1D30G - MF1T00 - MF1T0G	k__Fungi|p__Basidiomycota|c__Malasseziomycetes|o__Malasseziales|f__Malasseziaceae|g__Malassezia|s__Malassezia_sympodialis	LEfSe	MF1D300	2.06530279105462	0.0484473052891127	0.0484473052891127	*
MF1D140 - MF1D14G - MF1D300 - MF1D30G - MF1T00 - MF1T0G	k__Alveolata|p__Ciliophora|c__Oligohymenophorea|o__Pleuronematida|f__Cyclidiidae|g__Cyclidium	LEfSe	MF1D140	2.05767782295784	0.0163798379728612	0.0163798379728612	*
MF1D140 - MF1D14G - MF1D300 - MF1D30G - MF1T00 - MF1T0G	k__Fungi|p__Basidiomycota|c__Agaricomycetes|o__Polyporales|f__Meripilaceae	LEfSe	MF1D30G	2.03930506542215	0.0263419571278134	0.0263419571278134	*
MF1D140 - MF1D14G - MF1D300 - MF1D30G - MF1T00 - MF1T0G	k__Fungi|p__Basidiomycota|c__Agaricomycetes|o__Polyporales|f__Meripilaceae|g__Meripilus	LEfSe	MF1D30G	2.03930506542215	0.0263419571278134	0.0263419571278134	*
MF1D140 - MF1D14G - MF1D300 - MF1D30G - MF1T00 - MF1T0G	k__Fungi|p__Basidiomycota|c__Agaricomycetes|o__Polyporales|f__Meripilaceae|g__Meripilus|s__Meripilus__giganteus	LEfSe	MF1D30G	2.03930506542215	0.0263419571278134	0.0263419571278134	*
MF1D140 - MF1D14G - MF1D300 - MF1D30G - MF1T00 - MF1T0G	k__Fungi|p__Ascomycota|c__Sordariomycetes|o__Calosphaeriales|f__Calosphaeriaceae	LEfSe	MF1T0G	1.98281661025294	0.0498082013780818	0.0498082013780818	*
MF1D140 - MF1D14G - MF1D300 - MF1D30G - MF1T00 - MF1T0G	k__Fungi|p__Ascomycota|c__Sordariomycetes|o__Calosphaeriales|f__Calosphaeriaceae|g__Jattaea	LEfSe	MF1T0G	1.98281661025294	0.0498082013780818	0.0498082013780818	*
MF1D140 - MF1D14G - MF1D300 - MF1D30G - MF1T00 - MF1T0G	k__Fungi|p__Ascomycota|c__Sordariomycetes|o__Calosphaeriales|f__Calosphaeriaceae|g__Jattaea|s__unclassified_g_Jattaea	LEfSe	MF1T0G	1.98281661025294	0.0498082013780818	0.0498082013780818	*
MF1D140 - MF1D14G - MF1D300 - MF1D30G - MF1T00 - MF1T0G	k__Fungi|p__Ascomycota|c__Dothideomycetes|o__Tubeufiales|f__Tubeufiaceae|g__unclassified_f_Tubeufiaceae	LEfSe	MF1T00	1.8692511527461	0.0488802869352315	0.0488802869352315	*
MF1D140 - MF1D14G - MF1D300 - MF1D30G - MF1T00 - MF1T0G	k__Fungi|p__Ascomycota|c__Dothideomycetes|o__Tubeufiales|f__Tubeufiaceae|g__unclassified_f_Tubeufiaceae|s__unclassified_f_Tubeufiaceae	LEfSe	MF1T00	1.8692511527461	0.0488802869352315	0.0488802869352315	*

## Sheet: Table S7
Table S7 Random Forest Analysis of dominant taxa among different treatments.
Comparison	Taxa	Group	Method	MeanDecreaseGini	P.unadj	P.adj	Significance
MG1D140 - MG1D14G - MG1D300 - MG1D30G - MG1T00 - MG1T0G	k__Bacteria|p__Proteobacteria|c__Gammaproteobacteria|o__Burkholderiales|f__Nitrosomonadaceae|g__Ellin6067	MG1T00	Kruskal-Wallis rank sum test & Random Forest	0.557600248270248	0.0177868918790131	0.0177868918790131	*
MG1D140 - MG1D14G - MG1D300 - MG1D30G - MG1T00 - MG1T0G	k__Bacteria|p__Elusimicrobiota|c__Elusimicrobia|o__Lineage_IV|f__unclassified_o_Lineage_IV|g__unclassified_o_Lineage_IV	MG1D300	Kruskal-Wallis rank sum test & Random Forest	0.491989457579458	0.0368468956905513	0.0368468956905513	*
MG1D140 - MG1D14G - MG1D300 - MG1D30G - MG1T00 - MG1T0G	k__Bacteria|p__Bacteroidota|c__Bacteroidia|o__Bacteroidales|f__Ika33|g__unclassified_f_Ika33	MG1D14G	Kruskal-Wallis rank sum test & Random Forest	0.482703663928664	0.0134394569746587	0.0134394569746587	*
MG1D140 - MG1D14G - MG1D300 - MG1D30G - MG1T00 - MG1T0G	k__Bacteria|p__Proteobacteria|c__Gammaproteobacteria|o__Oceanospirillales|f__Oceanospirillaceae|g__Oceanospirillum	MG1T0G	Kruskal-Wallis rank sum test & Random Forest	0.472962091982092	0.0223070431270003	0.0223070431270003	*
MG1D140 - MG1D14G - MG1D300 - MG1D30G - MG1T00 - MG1T0G	k__Bacteria|p__Acidobacteriota|c__Acidobacteriae|o__Acidobacteriales|f__unclassified_o_Acidobacteriales|g__unclassified_o_Acidobacteriales	MG1D140	Kruskal-Wallis rank sum test & Random Forest	0.45249236004736	0.0484473052891127	0.0484473052891127	*
MG1D140 - MG1D14G - MG1D300 - MG1D30G - MG1T00 - MG1T0G	k__Bacteria|p__Acidobacteriota|c__Vicinamibacteria|o__Vicinamibacterales|f__Vicinamibacteraceae|g__unclassified_f_Vicinamibacteraceae	MG1T00	Kruskal-Wallis rank sum test & Random Forest	0.445017748917749	0.0289775034077536	0.0289775034077536	*
MG1D140 - MG1D14G - MG1D300 - MG1D30G - MG1T00 - MG1T0G	k__Bacteria|p__Firmicutes|c__Bacilli|o__Alicyclobacillales|f__Alicyclobacillaceae|g__Tumebacillus	MG1D30G	Kruskal-Wallis rank sum test & Random Forest	0.442217688607689	0.0475772061913282	0.0475772061913282	*
MG1D140 - MG1D14G - MG1D300 - MG1D30G - MG1T00 - MG1T0G	k__Bacteria|p__Elusimicrobiota|c__Rs-M47|o__unclassified_c_Rs-M47|f__unclassified_c_Rs-M47|g__unclassified_c_Rs-M47	MG1T00	Kruskal-Wallis rank sum test & Random Forest	0.437430985310985	0.0403842867641328	0.0403842867641328	*
MG1D140 - MG1D14G - MG1D300 - MG1D30G - MG1T00 - MG1T0G	k__Bacteria|p__Chloroflexi|c__Dehalococcoidia|o__H3.93|f__unclassified_o_H3.93|g__unclassified_o_H3.93	MG1D140	Kruskal-Wallis rank sum test & Random Forest	0.435695067895068	0.0241990026384189	0.0241990026384189	*
MG1D140 - MG1D14G - MG1D300 - MG1D30G - MG1T00 - MG1T0G	k__Bacteria|p__Proteobacteria|c__Gammaproteobacteria|o__Chromatiales|f__Chromatiaceae|g__unclassified_f_Chromatiaceae	MG1T00	Kruskal-Wallis rank sum test & Random Forest	0.428687762977763	0.0190050963196054	0.0190050963196054	*
MG1D140 - MG1D14G - MG1D300 - MG1D30G - MG1T00 - MG1T0G	k__Bacteria|p__Myxococcota|c__Polyangia|o__Polyangiales|f__unclassified_o_Polyangiales|g__unclassified_o_Polyangiales	MG1D300	Kruskal-Wallis rank sum test & Random Forest	0.422435824545825	0.0355161150931519	0.0355161150931519	*
MG1D140 - MG1D14G - MG1D300 - MG1D30G - MG1T00 - MG1T0G	k__Bacteria|p__Desulfobacterota|c__Desulfuromonadia|o__unclassified_c_Desulfuromonadia|f__unclassified_c_Desulfuromonadia|g__unclassified_c_Desulfuromonadia	MG1D140	Kruskal-Wallis rank sum test & Random Forest	0.420399214119214	0.0227299484943567	0.0227299484943567	*
MG1D140 - MG1D14G - MG1D300 - MG1D30G - MG1T00 - MG1T0G	k__Bacteria|p__Proteobacteria|c__Gammaproteobacteria|o__Alteromonadales|f__Alteromonadaceae|g__Paraglaciecola	MG1D30G	Kruskal-Wallis rank sum test & Random Forest	0.390244492544493	0.0133284363123984	0.0133284363123984	*
MG1D140 - MG1D14G - MG1D300 - MG1D30G - MG1T00 - MG1T0G	k__Bacteria|p__Desulfobacterota|c__Desulfobacteria|o__unclassified_c_Desulfobacteria|f__unclassified_c_Desulfobacteria|g__unclassified_c_Desulfobacteria	MG1T00	Kruskal-Wallis rank sum test & Random Forest	0.385274845524845	0.0251969753066862	0.0251969753066862	*
MG1D140 - MG1D14G - MG1D300 - MG1D30G - MG1T00 - MG1T0G	k__Bacteria|p__Firmicutes|c__Clostridia|o__Peptostreptococcales-Tissierellales|f__unclassified_o_Peptostreptococcales-Tissierellales|g__Alkaliphilus	MG1T0G	Kruskal-Wallis rank sum test & Random Forest	0.379703154993155	0.00628642557297317	0.00628642557297317	**
MG1D140 - MG1D14G - MG1D300 - MG1D30G - MG1T00 - MG1T0G	k__Bacteria|p__Proteobacteria|c__Alphaproteobacteria|o__Rhodospirillales|f__Magnetospiraceae|g__Magnetovibrio	MG1D30G	Kruskal-Wallis rank sum test & Random Forest	0.376843318163318	0.0351906368543911	0.0351906368543911	*
MG1D140 - MG1D14G - MG1D300 - MG1D30G - MG1T00 - MG1T0G	k__Bacteria|p__Proteobacteria|c__Gammaproteobacteria|o__Pseudomonadales|f__Pseudomonadaceae|g__Pseudomonas	MG1D14G	Kruskal-Wallis rank sum test & Random Forest	0.376511099271099	0.0332966154294397	0.0332966154294397	*
MG1D140 - MG1D14G - MG1D300 - MG1D30G - MG1T00 - MG1T0G	k__Bacteria|p__Armatimonadota|c__Chthonomonadetes|o__Chthonomonadales|f__unclassified_o_Chthonomonadales|g__unclassified_o_Chthonomonadales	MG1D140	Kruskal-Wallis rank sum test & Random Forest	0.373817896177896	0.0497806632644214	0.0497806632644214	*
MG1D140 - MG1D14G - MG1D300 - MG1D30G - MG1T00 - MG1T0G	k__Archaea|p__Asgardarchaeota|c__Lokiarchaeia|o__unclassified_c_Lokiarchaeia|f__unclassified_c_Lokiarchaeia|g__unclassified_c_Lokiarchaeia	MG1T00	Kruskal-Wallis rank sum test & Random Forest	0.362571591001591	0.043443785699218	0.043443785699218	*
MG1D140 - MG1D14G - MG1D300 - MG1D30G - MG1T00 - MG1T0G	k__Bacteria|p__Proteobacteria|c__Gammaproteobacteria|o__Burkholderiales|f__Comamonadaceae|g__RS62_marine_group	MG1T0G	Kruskal-Wallis rank sum test & Random Forest	0.355273061013061	0.0275181106698914	0.0275181106698914	*
MG1D140 - MG1D14G - MG1D300 - MG1D30G - MG1T00 - MG1T0G	k__Bacteria|p__Firmicutes|c__Limnochordia|o__unclassified_c_Limnochordia|f__unclassified_c_Limnochordia|g__Hydrogenispora	MG1D14G	Kruskal-Wallis rank sum test & Random Forest	0.353643855033855	0.0129478214660867	0.0129478214660867	*
MG1D140 - MG1D14G - MG1D300 - MG1D30G - MG1T00 - MG1T0G	k__Bacteria|p__Proteobacteria|c__Gammaproteobacteria|o__Gammaproteobacteria_Incertae_Sedis|f__Unknown_Family|g__Alkalimarinus	MG1D14G	Kruskal-Wallis rank sum test & Random Forest	0.346988182558183	0.0381984888140357	0.0381984888140357	*
MG1D140 - MG1D14G - MG1D300 - MG1D30G - MG1T00 - MG1T0G	k__Bacteria|p__Myxococcota|c__Polyangia|o__PS-B29|f__unclassified_o_PS-B29|g__unclassified_o_PS-B29	MG1D300	Kruskal-Wallis rank sum test & Random Forest	0.342213056573057	0.0371869253942105	0.0371869253942105	*
MG1D140 - MG1D14G - MG1D300 - MG1D30G - MG1T00 - MG1T0G	k__Bacteria|p__Spirochaetota|c__MVP-15|o__unclassified_c_MVP-15|f__unclassified_c_MVP-15|g__unclassified_c_MVP-15	MG1D14G	Kruskal-Wallis rank sum test & Random Forest	0.337701558811559	0.0358444567317495	0.0358444567317495	*
MG1D140 - MG1D14G - MG1D300 - MG1D30G - MG1T00 - MG1T0G	k__Bacteria|p__Verrucomicrobiota|c__Verrucomicrobiae|o__Opitutales|f__Opitutaceae|g__Opitutus	MG1T00	Kruskal-Wallis rank sum test & Random Forest	0.336049984459984	0.0392905639112879	0.0392905639112879	*
MG1D140 - MG1D14G - MG1D300 - MG1D30G - MG1T00 - MG1T0G	k__Bacteria|p__Actinobacteriota|c__Actinobacteria|o__Frankiales|f__Sporichthyaceae|g__hgcI_clade	MG1T0G	Kruskal-Wallis rank sum test & Random Forest	0.309410161690162	0.00482614780553828	0.00482614780553828	**
MG1D140 - MG1D14G - MG1D300 - MG1D30G - MG1T00 - MG1T0G	k__Bacteria|p__LCP-89|c__unclassified_p_LCP-89|o__unclassified_p_LCP-89|f__unclassified_p_LCP-89|g__unclassified_p_LCP-89	MG1D300	Kruskal-Wallis rank sum test & Random Forest	0.308900317090317	0.0442422748412788	0.0442422748412788	*
MG1D140 - MG1D14G - MG1D300 - MG1D30G - MG1T00 - MG1T0G	k__Bacteria|p__Patescibacteria|c__Microgenomatia|o__Candidatus_Collierbacteria|f__unclassified_o_Candidatus_Collierbacteria|g__unclassified_o_Candidatus_Collierbacteria	MG1D30G	Kruskal-Wallis rank sum test & Random Forest	0.300325983275983	0.0293257011589136	0.0293257011589136	*
MG1D140 - MG1D14G - MG1D300 - MG1D30G - MG1T00 - MG1T0G	k__Bacteria|p__Firmicutes|c__Clostridia|o__Clostridiales|f__Clostridiaceae|g__Clostridium_sensu_stricto_6	MG1D140	Kruskal-Wallis rank sum test & Random Forest	0.292382685832686	0.0142268113467634	0.0142268113467634	*
MG1D140 - MG1D14G - MG1D300 - MG1D30G - MG1T00 - MG1T0G	k__Bacteria|p__Proteobacteria|c__Gammaproteobacteria|o__Methylococcales|f__Methylomonadaceae|g__Methylomicrobium	MG1D140	Kruskal-Wallis rank sum test & Random Forest	0.291307261257261	0.0199152280040924	0.0199152280040924	*
MG1D140 - MG1D14G - MG1D300 - MG1D30G - MG1T00 - MG1T0G	k__Bacteria|p__Proteobacteria|c__Gammaproteobacteria|o__Chromatiales|f__Sedimenticolaceae|g__Candidatus_Thiodiazotropha	MG1D300	Kruskal-Wallis rank sum test & Random Forest	0.285692822732823	0.043443785699218	0.043443785699218	*
MG1D140 - MG1D14G - MG1D300 - MG1D30G - MG1T00 - MG1T0G	k__Bacteria|p__SAR324_cladeMarine_group__B|c__unclassified_p_SAR324_cladeMarine_group_B|o__unclassified_p_SAR324_cladeMarine_group_B|f__unclassified_p_SAR324_cladeMarine_group_B|g__unclassified_p_SAR324_cladeMarine_group_B	MG1D300	Kruskal-Wallis rank sum test & Random Forest	0.28423432012432	0.0396519759960315	0.0396519759960315	*
MG1D140 - MG1D14G - MG1D300 - MG1D30G - MG1T00 - MG1T0G	k__Bacteria|p__Patescibacteria|c__Parcubacteria|o__Candidatus_Nomurabacteria|f__unclassified_o_Candidatus_Nomurabacteria|g__unclassified_o_Candidatus_Nomurabacteria	MG1D30G	Kruskal-Wallis rank sum test & Random Forest	0.261798346838347	0.0262385626803113	0.0262385626803113	*
MG1D140 - MG1D14G - MG1D300 - MG1D30G - MG1T00 - MG1T0G	k__Bacteria|p__Firmicutes|c__Clostridia|o__Peptostreptococcales-Tissierellales|f__unclassified_o_Peptostreptococcales-Tissierellales|g__Gottschalkia	MG1D300	Kruskal-Wallis rank sum test & Random Forest	0.258809354349354	0.0298195285076747	0.0298195285076747	*
MG1D140 - MG1D14G - MG1D300 - MG1D30G - MG1T00 - MG1T0G	k__Bacteria|p__Myxococcota|c__Polyangia|o__Polyangiales|f__Eel-36e1D6|g__unclassified_f_Eel-36e1D6	MG1D140	Kruskal-Wallis rank sum test & Random Forest	0.25540703000703	0.045405228543841	0.045405228543841	*
MG1D140 - MG1D14G - MG1D300 - MG1D30G - MG1T00 - MG1T0G	k__Bacteria|p__Verrucomicrobiota|c__Verrucomicrobiae|o__Chthoniobacterales|f__Terrimicrobiaceae|g__Terrimicrobium	MG1D300	Kruskal-Wallis rank sum test & Random Forest	0.252926431716432	0.0459503801371318	0.0459503801371318	*
MG1D140 - MG1D14G - MG1D300 - MG1D30G - MG1T00 - MG1T0G	k__Bacteria|p__Bacteroidota|c__Bacteroidia|o__Cytophagales|f__Microscillaceae|g__Flexibacter	MG1D300	Kruskal-Wallis rank sum test & Random Forest	0.246953522033522	0.0347078933959687	0.0347078933959687	*
MG1D140 - MG1D14G - MG1D300 - MG1D30G - MG1T00 - MG1T0G	k__Bacteria|p__Proteobacteria|c__Alphaproteobacteria|o__Rickettsiales|f__SM2D12|g__unclassified_f_SM2D12	MG1D14G	Kruskal-Wallis rank sum test & Random Forest	0.235965453065453	0.0190776608455012	0.0190776608455012	*
MG1D140 - MG1D14G - MG1D300 - MG1D30G - MG1T00 - MG1T0G	k__Bacteria|p__Patescibacteria|c__Microgenomatia|o__Candidatus_Roizmanbacteria|f__unclassified_o_Candidatus_Roizmanbacteria|g__unclassified_o_Candidatus_Roizmanbacteria	MG1D300	Kruskal-Wallis rank sum test & Random Forest	0.211435105265105	0.034322725086372	0.034322725086372	*
MG1D140 - MG1D14G - MG1D300 - MG1D30G - MG1T00 - MG1T0G	k__Bacteria|p__Verrucomicrobiota|c__Verrucomicrobiae|o__Verrucomicrobiales|f__Rubritaleaceae|g__Haloferula	MG1T00	Kruskal-Wallis rank sum test & Random Forest	0.16950892033892	0.0438644044679784	0.0438644044679784	*
MG1D140 - MG1D14G - MG1D300 - MG1D30G - MG1T00 - MG1T0G	k__Fungi|p__Ascomycota|c__Dothideomycetes|o__Pleosporales|f__Melanommataceae|g__unclassified_f_Melanommataceae	MG1D300	Kruskal-Wallis rank sum test & Random Forest	0.937530884670885	0.0289775034077536	0.0289775034077536	*
MG1D140 - MG1D14G - MG1D300 - MG1D30G - MG1T00 - MG1T0G	k__Fungi|p__Basidiomycota|c__Cystobasidiomycetes|o__Cystobasidiales|f__Cystobasidiaceae|g__unclassified_f_Cystobasidiaceae	MG1T00	Kruskal-Wallis rank sum test & Random Forest	0.879739974469974	0.0164867515786378	0.0164867515786378	*
MG1D140 - MG1D14G - MG1D300 - MG1D30G - MG1T00 - MG1T0G	k__Fungi|p__Ascomycota|c__Sordariomycetes|o__Microascales|f__Halosphaeriaceae|g__unclassified_f_Halosphaeriaceae	MG1D14G	Kruskal-Wallis rank sum test & Random Forest	0.804317564657565	0.0263250083086857	0.0263250083086857	*
MG1D140 - MG1D14G - MG1D300 - MG1D30G - MG1T00 - MG1T0G	k__Fungi|p__Ascomycota|c__Orbiliomycetes|o__Orbiliales|f__Orbiliaceae|g__Dactylaria	MG1D300	Kruskal-Wallis rank sum test & Random Forest	0.800250792910793	0.0299218105356661	0.0299218105356661	*
MG1D140 - MG1D14G - MG1D300 - MG1D30G - MG1T00 - MG1T0G	k__Fungi|p__Ascomycota|c__Sordariomycetes|o__Glomerellales|f__Glomerellaceae|g__unclassified_f_Glomerellaceae	MG1D300	Kruskal-Wallis rank sum test & Random Forest	0.790586568246568	0.0371869253942105	0.0371869253942105	*
MG1D140 - MG1D14G - MG1D300 - MG1D30G - MG1T00 - MG1T0G	k__Fungi|p__Ascomycota|c__Pezizomycetes|o__Pezizales|f__unclassified_o_Pezizales|g__unclassified_o_Pezizales	MG1D30G	Kruskal-Wallis rank sum test & Random Forest	0.787966706626707	0.0217779248843093	0.0217779248843093	*
MG1D140 - MG1D14G - MG1D300 - MG1D30G - MG1T00 - MG1T0G	k__Stramenopila|p__Ochrophyta|c__Bacillariophyceae|o__Thalassiosirales|f__Stephanodiscaceae|g__Cyclotella	MG1D300	Kruskal-Wallis rank sum test & Random Forest	0.773042925222925	0.0458811009455293	0.0458811009455293	*
MG1D140 - MG1D14G - MG1D300 - MG1D30G - MG1T00 - MG1T0G	k__Fungi|p__Basidiomycota|c__Tremellomycetes|o__Tremellales|f__unclassified_o_Tremellales|g__unclassified_o_Tremellales	MG1D300	Kruskal-Wallis rank sum test & Random Forest	0.771140201280201	0.0345481782603723	0.0345481782603723	*
MG1D140 - MG1D14G - MG1D300 - MG1D30G - MG1T00 - MG1T0G	k__Fungi|p__Basidiomycota|c__Tremellomycetes|o__Tremellales|f__Rhynchogastremataceae|g__Papiliotrema	MG1D300	Kruskal-Wallis rank sum test & Random Forest	0.76946624967625	0.0268983905759188	0.0268983905759188	*
MG1D140 - MG1D14G - MG1D300 - MG1D30G - MG1T00 - MG1T0G	k__Fungi|p__Ascomycota|c__Dothideomycetes|o__Pleosporales|f__Didymosphaeriaceae|g__Kalmusia	MG1D300	Kruskal-Wallis rank sum test & Random Forest	0.756113454693455	0.0195514271216265	0.0195514271216265	*
MG1D140 - MG1D14G - MG1D300 - MG1D30G - MG1T00 - MG1T0G	k__Fungi|p__Ascomycota|c__Dothideomycetes|o__Botryosphaeriales|f__Botryosphaeriaceae|g__Neofusicoccum	MG1D300	Kruskal-Wallis rank sum test & Random Forest	0.746426614496615	0.0361756850526461	0.0361756850526461	*
MG1D140 - MG1D14G - MG1D300 - MG1D30G - MG1T00 - MG1T0G	k__Fungi|p__Ascomycota|c__Dothideomycetes|o__Pleosporales|f__Didymosphaeriaceae|g__Alloconiothyrium	MG1T00	Kruskal-Wallis rank sum test & Random Forest	0.732754880674881	0.0447479424955201	0.0447479424955201	*
MG1D140 - MG1D14G - MG1D300 - MG1D30G - MG1T00 - MG1T0G	k__Fungi|p__Basidiomycota|c__Agaricomycetes|o__Agaricales|f__Inocybaceae|g__Inocybe	MG1D300	Kruskal-Wallis rank sum test & Random Forest	0.723851608021608	0.0438413094262588	0.0438413094262588	*
MG1D140 - MG1D14G - MG1D300 - MG1D30G - MG1T00 - MG1T0G	k__Fungi|p__Basidiomycota|c__Agaricomycetes|o__unclassified_c_Agaricomycetes|f__unclassified_c_Agaricomycetes|g__unclassified_c_Agaricomycetes	MG1D300	Kruskal-Wallis rank sum test & Random Forest	0.688886674066674	0.0284437694555662	0.0284437694555662	*
MG1D140 - MG1D14G - MG1D300 - MG1D30G - MG1T00 - MG1T0G	k__Fungi|p__Basidiomycota|c__Agaricomycetes|o__Agaricales|f__Strophariaceae|g__Deconica	MG1T00	Kruskal-Wallis rank sum test & Random Forest	0.649090311910312	0.0223984181518634	0.0223984181518634	*
MG1D140 - MG1D14G - MG1D300 - MG1D30G - MG1T00 - MG1T0G	k__Fungi|p__Basidiomycota|c__Agaricomycetes|o__Polyporales|f__Meripilaceae|g__Meripilus	MG1T00	Kruskal-Wallis rank sum test & Random Forest	0.600556803936804	0.0418744952831157	0.0418744952831157	*
MG1D140 - MG1D14G - MG1D300 - MG1D30G - MG1T00 - MG1T0G	k__Fungi|p__Ascomycota|c__Sordariomycetes|o__Glomerellales|f__Plectosphaerellaceae|g__Gibellulopsis	MG1D14G	Kruskal-Wallis rank sum test & Random Forest	0.570976431346431	0.0410314993382764	0.0410314993382764	*
MG1D140 - MG1D14G - MG1D300 - MG1D30G - MG1T00 - MG1T0G	k__Fungi|p__Ascomycota|c__Sordariomycetes|o__Microascales|f__Microascaceae|g__Cephalotrichum	MG1T0G	Kruskal-Wallis rank sum test & Random Forest	0.502673738483738	0.0332553605862407	0.0332553605862407	*
MG1D140 - MG1D14G - MG1D300 - MG1D30G - MG1T00 - MG1T0G	k__Fungi|p__Ascomycota|c__Dothideomycetes|o__Tubeufiales|f__Tubeufiaceae|g__unclassified_f_Tubeufiaceae	MG1D30G	Kruskal-Wallis rank sum test & Random Forest	0.474626430606431	0.0393607623785668	0.0393607623785668	*
MG1D140 - MG1D14G - MG1D300 - MG1D30G - MG1T00 - MG1T0G	k__Fungi|p__Basidiomycota|c__Agaricomycetes|o__Boletales|f__Boletaceae|g__unclassified_f_Boletaceae	MG1D300	Kruskal-Wallis rank sum test & Random Forest	0.412045628445628	0.0198786945001012	0.0198786945001012	*
MF1D140 - MF1D14G - MF1D300 - MF1D30G - MF1T00 - MF1T0G	k__Bacteria|p__Proteobacteria|c__Gammaproteobacteria|o__Burkholderiales|f__Hydrogenophilaceae|g__Thiobacillus	MF1T0G	Kruskal-Wallis rank sum test & Random Forest	1.18988768786769	0.0188262741994717	0.0188262741994717	*
MF1D140 - MF1D14G - MF1D300 - MF1D30G - MF1T00 - MF1T0G	k__Bacteria|p__Actinobacteriota|c__WCHB1-81|o__unclassified_c_WCHB1-81|f__unclassified_c_WCHB1-81|g__unclassified_c_WCHB1-81	MF1D140	Kruskal-Wallis rank sum test & Random Forest	1.09138218485218	0.0274043669257372	0.0274043669257372	*
MF1D140 - MF1D14G - MF1D300 - MF1D30G - MF1T00 - MF1T0G	k__Bacteria|p__Bacteroidota|c__Bacteroidia|o__Chitinophagales|f__Saprospiraceae|g__Lewinella	MF1T0G	Kruskal-Wallis rank sum test & Random Forest	1.02262422133422	0.0259131351733414	0.0259131351733414	*
MF1D140 - MF1D14G - MF1D300 - MF1D30G - MF1T00 - MF1T0G	k__Bacteria|p__Chloroflexi|c__Dehalococcoidia|o__Sh765B-AG-111|f__unclassified_o_Sh765B-AG-111|g__unclassified_o_Sh765B-AG-111	MF1D300	Kruskal-Wallis rank sum test & Random Forest	0.931405704295704	0.0249624985970033	0.0249624985970033	*
MF1D140 - MF1D14G - MF1D300 - MF1D30G - MF1T00 - MF1T0G	k__Bacteria|p__Proteobacteria|c__Gammaproteobacteria|o__Cellvibrionales|f__Spongiibacteraceae|g__Spongiibacter	MF1D14G	Kruskal-Wallis rank sum test & Random Forest	0.927706820586821	0.0161157954484707	0.0161157954484707	*
MF1D140 - MF1D14G - MF1D300 - MF1D30G - MF1T00 - MF1T0G	k__Bacteria|p__Chloroflexi|c__Anaerolineae|o__Anaerolineales|f__Anaerolineaceae|g__UTCFX1	MF1D14G	Kruskal-Wallis rank sum test & Random Forest	0.887314852924853	0.0281804397716548	0.0281804397716548	*
MF1D140 - MF1D14G - MF1D300 - MF1D30G - MF1T00 - MF1T0G	k__Bacteria|p__Firmicutes|c__Clostridia|o__Peptostreptococcales-Tissierellales|f__Fusibacteraceae|g__Fusibacter	MF1T00	Kruskal-Wallis rank sum test & Random Forest	0.801151554926555	0.0480103945700089	0.0480103945700089	*
MF1D140 - MF1D14G - MF1D300 - MF1D30G - MF1T00 - MF1T0G	k__Bacteria|p__Proteobacteria|c__Gammaproteobacteria|o__Oceanospirillales|f__Oceanospirillaceae|g__Oceanospirillum	MF1T00	Kruskal-Wallis rank sum test & Random Forest	0.770629051319051	0.0462996870652503	0.0462996870652503	*
MF1D140 - MF1D14G - MF1D300 - MF1D30G - MF1T00 - MF1T0G	k__Bacteria|p__Actinobacteriota|c__Actinobacteria|o__Frankiales|f__Nakamurellaceae|g__Nakamurella	MF1D300	Kruskal-Wallis rank sum test & Random Forest	0.710472248122248	0.0471911239760509	0.0471911239760509	*
MF1D140 - MF1D14G - MF1D300 - MF1D30G - MF1T00 - MF1T0G	k__Bacteria|p__Planctomycetota|c__BD7-11|o__unclassified_c_BD7-11|f__unclassified_c_BD7-11|g__unclassified_c_BD7-11	MF1T0G	Kruskal-Wallis rank sum test & Random Forest	0.692966662041662	0.0450546398851929	0.0450546398851929	*
MF1D140 - MF1D14G - MF1D300 - MF1D30G - MF1T00 - MF1T0G	k__Bacteria|p__Myxococcota|c__Polyangia|o__Polyangiales|f__Polyangiaceae|g__Aetherobacter	MF1D140	Kruskal-Wallis rank sum test & Random Forest	0.681742523402523	0.0449446688604614	0.0449446688604614	*
MF1D140 - MF1D14G - MF1D300 - MF1D30G - MF1T00 - MF1T0G	k__Bacteria|p__Bacteroidota|c__Bacteroidia|o__Bacteroidales|f__Prolixibacteraceae|g__Mangrovibacterium	MF1T00	Kruskal-Wallis rank sum test & Random Forest	0.653921260961261	0.0480103945700089	0.0480103945700089	*
MF1D140 - MF1D14G - MF1D300 - MF1D30G - MF1T00 - MF1T0G	k__Bacteria|p__Acidobacteriota|c__Vicinamibacteria|o__Vicinamibacterales|f__Vicinamibacteraceae|g__unclassified_f_Vicinamibacteraceae	MF1T00	Kruskal-Wallis rank sum test & Random Forest	0.648860273060273	0.0458811009455293	0.0458811009455293	*
MF1D140 - MF1D14G - MF1D300 - MF1D30G - MF1T00 - MF1T0G	k__Bacteria|p__Synergistota|c__Synergistia|o__Synergistales|f__Synergistaceae|g__JGI-0000079-D21	MF1T00	Kruskal-Wallis rank sum test & Random Forest	0.630623673363673	0.0412923083416123	0.0412923083416123	*
MF1D140 - MF1D14G - MF1D300 - MF1D30G - MF1T00 - MF1T0G	k__Bacteria|p__Proteobacteria|c__Gammaproteobacteria|o__Pseudomonadales|f__Pseudomonadaceae|g__Azotobacter	MF1D140	Kruskal-Wallis rank sum test & Random Forest	0.62702466033966	0.0450449194655821	0.0450449194655821	*
MF1D140 - MF1D14G - MF1D300 - MF1D30G - MF1T00 - MF1T0G	k__Bacteria|p__Firmicutes|c__Clostridia|o__Eubacteriales|f__Alkalibacteraceae|g__Alkalibacter	MF1T00	Kruskal-Wallis rank sum test & Random Forest	0.561966064306064	0.0427477297393411	0.0427477297393411	*
MF1D140 - MF1D14G - MF1D300 - MF1D30G - MF1T00 - MF1T0G	k__Bacteria|p__Firmicutes|c__Clostridia|o__Peptostreptococcales-Tissierellales|f__unclassified_o_Peptostreptococcales-Tissierellales|g__Anaeromicrobium	MF1T00	Kruskal-Wallis rank sum test & Random Forest	0.522420369075369	0.0268462191248298	0.0268462191248298	*
MF1D140 - MF1D14G - MF1D300 - MF1D30G - MF1T00 - MF1T0G	k__Bacteria|p__Proteobacteria|c__Alphaproteobacteria|o__Rhizobiales|f__Rhizobiales_Incertae_Sedis|g__Nordella	MF1T00	Kruskal-Wallis rank sum test & Random Forest	0.443548100788101	0.0198786945001012	0.0198786945001012	*
MF1D140 - MF1D14G - MF1D300 - MF1D30G - MF1T00 - MF1T0G	k__Bacteria|p__Firmicutes|c__Clostridia|o__Peptostreptococcales-Tissierellales|f__Peptostreptococcaceae|g__Peptoclostridium	MF1D300	Kruskal-Wallis rank sum test & Random Forest	0.371737271617272	0.0498082013780818	0.0498082013780818	*
MF1D140 - MF1D14G - MF1D300 - MF1D30G - MF1T00 - MF1T0G	k__Fungi|p__Ascomycota|c__Dothideomycetes|o__Pleosporales|f__Thyridariaceae|g__Cycasicola	MF1T0G	Kruskal-Wallis rank sum test & Random Forest	1.51149044807045	0.0149900982391452	0.0149900982391452	*
MF1D140 - MF1D14G - MF1D300 - MF1D30G - MF1T00 - MF1T0G	k__Fungi|p__Ascomycota|c__Dothideomycetes|o__Capnodiales|f__Teratosphaeriaceae|g__Teratosphaeria	MF1D140	Kruskal-Wallis rank sum test & Random Forest	1.45912322418322	0.0188262741994717	0.0188262741994717	*
MF1D140 - MF1D14G - MF1D300 - MF1D30G - MF1T00 - MF1T0G	k__Alveolata|p__Ciliophora|c__Oligohymenophorea|o__Pleuronematida|f__Cyclidiidae|g__Cyclidium	MF1D140	Kruskal-Wallis rank sum test & Random Forest	1.34778597994598	0.0163798379728612	0.0163798379728612	*
MF1D140 - MF1D14G - MF1D300 - MF1D30G - MF1T00 - MF1T0G	k__Fungi|p__Ascomycota|c__Sordariomycetes|o__Hypocreales|f__Nectriaceae|g__Fusarium	MF1D140	Kruskal-Wallis rank sum test & Random Forest	1.24796440929441	0.0300738233221721	0.0300738233221721	*
MF1D140 - MF1D14G - MF1D300 - MF1D30G - MF1T00 - MF1T0G	k__Fungi|p__Basidiomycota|c__Agaricomycetes|o__Polyporales|f__Meripilaceae|g__Meripilus	MF1D30G	Kruskal-Wallis rank sum test & Random Forest	1.18087645447145	0.0263419571278134	0.0263419571278134	*
MF1D140 - MF1D14G - MF1D300 - MF1D30G - MF1T00 - MF1T0G	k__Fungi|p__Basidiomycota|c__Agaricomycetes|o__Agaricales|f__Strophariaceae|g__unclassified_f_Strophariaceae	MF1D30G	Kruskal-Wallis rank sum test & Random Forest	1.16884854108854	0.0360916541808438	0.0360916541808438	*
MF1D140 - MF1D14G - MF1D300 - MF1D30G - MF1T00 - MF1T0G	k__Stramenopila|p__Ochrophyta|c__Bacillariophyceae|o__Thalassiosirales|f__Thalassiosiraceae|g__Thalassiosira	MF1T00	Kruskal-Wallis rank sum test & Random Forest	1.13585900617901	0.0317928633340755	0.0317928633340755	*
MF1D140 - MF1D14G - MF1D300 - MF1D30G - MF1T00 - MF1T0G	k__Fungi|p__Ascomycota|c__Sordariomycetes|o__Glomerellales|f__Plectosphaerellaceae|g__Plectosphaerella	MF1D14G	Kruskal-Wallis rank sum test & Random Forest	1.08767593924594	0.0355161150931519	0.0355161150931519	*
MF1D140 - MF1D14G - MF1D300 - MF1D30G - MF1T00 - MF1T0G	k__Fungi|p__Ascomycota|c__Sordariomycetes|o__Diaporthales|f__Gnomoniaceae|g__Ophiognomonia	MF1D30G	Kruskal-Wallis rank sum test & Random Forest	1.04909527028527	0.0415068514897039	0.0415068514897039	*
MF1D140 - MF1D14G - MF1D300 - MF1D30G - MF1T00 - MF1T0G	k__Fungi|p__Basidiomycota|c__Tremellomycetes|o__Tremellales|f__unclassified_o_Tremellales|g__unclassified_o_Tremellales	MF1D14G	Kruskal-Wallis rank sum test & Random Forest	1.04643941576942	0.0418875691233206	0.0418875691233206	*
MF1D140 - MF1D14G - MF1D300 - MF1D30G - MF1T00 - MF1T0G	k__Fungi|p__Ascomycota|c__Dothideomycetes|o__Pleosporales|f__Didymosphaeriaceae|g__Kalmusia	MF1D140	Kruskal-Wallis rank sum test & Random Forest	0.977402622932623	0.0418875691233206	0.0418875691233206	*
MF1D140 - MF1D14G - MF1D300 - MF1D30G - MF1T00 - MF1T0G	k__Fungi|p__Ascomycota|c__Dothideomycetes|o__Tubeufiales|f__Tubeufiaceae|g__unclassified_f_Tubeufiaceae	MF1T00	Kruskal-Wallis rank sum test & Random Forest	0.6073194000444	0.0488802869352315	0.0488802869352315	*
MF1D140 - MF1D14G - MF1D300 - MF1D30G - MF1T00 - MF1T0G	k__Fungi|p__Ascomycota|c__Sordariomycetes|o__Calosphaeriales|f__Calosphaeriaceae|g__Jattaea	MF1T0G	Kruskal-Wallis rank sum test & Random Forest	0.341719288489289	0.0498082013780818	0.0498082013780818	*

## Sheet: Table S8
Table S8 Correlation Analysis between dominant taxa and ecological functions.
Site	Ecological functions	Dominant taxa	cor	p value
MG	AP	Sulfurimonas	-0.15024	0.551812
MG	AK	Sulfurimonas	0.533079	0.0227272
MG	HN	Sulfurimonas	0.656439	0.00308695
MG	OM	Sulfurimonas	0.193754	0.441087
MG	pH	Sulfurimonas	-0.0868105	0.731965
MG	AP	unclassified_k_Bacteria	0.375105	0.125073
MG	AK	unclassified_k_Bacteria	-0.540312	0.0206194
MG	HN	unclassified_k_Bacteria	-0.616363	0.00644865
MG	OM	unclassified_k_Bacteria	-0.173656	0.49074
MG	pH	unclassified_k_Bacteria	0.211225	0.400141
MG	AP	unclassified_k_Archaea	-0.0516804	0.838623
MG	AK	unclassified_k_Archaea	-0.148186	0.557325
MG	HN	unclassified_k_Archaea	-0.293396	0.237348
MG	OM	unclassified_k_Archaea	0.251509	0.31405
MG	pH	unclassified_k_Archaea	0.228593	0.361572
MG	AP	unclassified_c_Anaerolineae	0.249094	0.318874
MG	AK	unclassified_c_Anaerolineae	-0.418823	0.0836448
MG	HN	unclassified_c_Anaerolineae	-0.23977	0.337908
MG	OM	unclassified_c_Anaerolineae	-0.205427	0.413495
MG	pH	unclassified_c_Anaerolineae	0.40545	0.0950634
MG	AP	unclassified_c_Gammaproteobacteria	0.297409	0.230694
MG	AK	unclassified_c_Gammaproteobacteria	-0.532693	0.0228441
MG	HN	unclassified_c_Gammaproteobacteria	-0.537496	0.0214209
MG	OM	unclassified_c_Gammaproteobacteria	-0.280251	0.259996
MG	pH	unclassified_c_Gammaproteobacteria	0.0780939	0.758076
MG	AP	Syntrophotalea	-0.195797	0.436191
MG	AK	Syntrophotalea	-0.339722	0.167808
MG	HN	Syntrophotalea	-0.423464	0.0799272
MG	OM	Syntrophotalea	0.133291	0.598007
MG	pH	Syntrophotalea	-0.00607629	0.980909
MG	AP	Malaciobacter	-0.128693	0.610806
MG	AK	Malaciobacter	0.633441	0.00476885
MG	HN	Malaciobacter	0.553152	0.0172589
MG	OM	Malaciobacter	0.00441077	0.986142
MG	pH	Malaciobacter	-0.122277	0.628845
MG	AP	Arcobacter	-0.0225975	0.929081
MG	AK	Arcobacter	0.648137	0.0036262
MG	HN	Arcobacter	0.603342	0.00802771
MG	OM	Arcobacter	-0.104329	0.680354
MG	pH	Arcobacter	-0.0768936	0.761691
MG	AP	unclassified_c_Bathyarchaeia	0.240673	0.336037
MG	AK	unclassified_c_Bathyarchaeia	-0.462793	0.0531172
MG	HN	unclassified_c_Bathyarchaeia	-0.611867	0.0069625
MG	OM	unclassified_c_Bathyarchaeia	-0.0958733	0.705113
MG	pH	unclassified_c_Bathyarchaeia	0.0554767	0.826932
MG	AP	Pseudarcobacter	-0.239364	0.338752
MG	AK	Pseudarcobacter	0.482539	0.0425407
MG	HN	Pseudarcobacter	0.423457	0.0799325
MG	OM	Pseudarcobacter	-0.140775	0.577414
MG	pH	Pseudarcobacter	-0.158056	0.531058
MG	AP	unclassified_o_B2M28	0.291854	0.239938
MG	AK	unclassified_o_B2M28	-0.564525	0.0146582
MG	HN	unclassified_o_B2M28	-0.498502	0.0352324
MG	OM	unclassified_o_B2M28	-0.282989	0.255171
MG	pH	unclassified_o_B2M28	0.0602642	0.812239
MG	AP	Amphritea	-0.295138	0.234445
MG	AK	Amphritea	0.368679	0.132195
MG	HN	Amphritea	0.508231	0.0312781
MG	OM	Amphritea	-0.0123439	0.961228
MG	pH	Amphritea	-0.406086	0.0944957
MG	AP	unclassified_f_Desulfuromonadaceae	-0.607515	0.00749096
MG	AK	unclassified_f_Desulfuromonadaceae	-0.118352	0.639981
MG	HN	unclassified_f_Desulfuromonadaceae	0.304426	0.219349
MG	OM	unclassified_f_Desulfuromonadaceae	0.241717	0.333881
MG	pH	unclassified_f_Desulfuromonadaceae	-0.52735	0.0245132
MG	AP	unclassified_o_SBR1031	0.366393	0.134796
MG	AK	unclassified_o_SBR1031	-0.584388	0.0108692
MG	HN	unclassified_o_SBR1031	-0.641071	0.00414378
MG	OM	unclassified_o_SBR1031	-0.13245	0.600338
MG	pH	unclassified_o_SBR1031	0.294223	0.235968
MG	AP	unclassified_f_Desulfosarcinaceae	0.332865	0.177109
MG	AK	unclassified_f_Desulfosarcinaceae	-0.47289	0.0474872
MG	HN	unclassified_f_Desulfosarcinaceae	-0.452609	0.0592911
MG	OM	unclassified_f_Desulfosarcinaceae	-0.120773	0.633104
MG	pH	unclassified_f_Desulfosarcinaceae	0.114412	0.651232
MG	AP	unclassified_o_Marine_Benthic_Group_D_and_DHVEG-1	0.229403	0.359825
MG	AK	unclassified_o_Marine_Benthic_Group_D_and_DHVEG-1	-0.442972	0.0656138
MG	HN	unclassified_o_Marine_Benthic_Group_D_and_DHVEG-1	-0.491107	0.0384872
MG	OM	unclassified_o_Marine_Benthic_Group_D_and_DHVEG-1	-0.0376382	0.882127
MG	pH	unclassified_o_Marine_Benthic_Group_D_and_DHVEG-1	0.142612	0.572406
MG	AP	unclassified_o_Woesearchaeales	0.425065	0.0786726
MG	AK	unclassified_o_Woesearchaeales	-0.520587	0.0267608
MG	HN	unclassified_o_Woesearchaeales	-0.539119	0.0209561
MG	OM	unclassified_o_Woesearchaeales	-0.0245943	0.922831
MG	pH	unclassified_o_Woesearchaeales	0.26284	0.291998
MG	AP	unclassified_f_Anaerolineaceae	0.280002	0.260437
MG	AK	unclassified_f_Anaerolineaceae	-0.501425	0.0340061
MG	HN	unclassified_f_Anaerolineaceae	-0.384088	0.115574
MG	OM	unclassified_f_Anaerolineaceae	-0.117411	0.64266
MG	pH	unclassified_f_Anaerolineaceae	0.250439	0.316182
MG	AP	unclassified_p_Sva0485	0.379974	0.119859
MG	AK	unclassified_p_Sva0485	-0.416258	0.0857533
MG	HN	unclassified_p_Sva0485	-0.659044	0.00293201
MG	OM	unclassified_p_Sva0485	-0.0776395	0.759444
MG	pH	unclassified_p_Sva0485	0.199485	0.427424
MG	AP	Pseudomonas	-0.287623	0.247135
MG	AK	Pseudomonas	0.685108	0.00170388
MG	HN	Pseudomonas	0.558382	0.016021
MG	OM	Pseudomonas	-0.0595513	0.814423
MG	pH	Pseudomonas	-0.364481	0.136999
MG	AP	Pseudocercospora	0.0383535	0.879902
MG	AK	Pseudocercospora	0.0875231	0.729843
MG	HN	Pseudocercospora	0.333769	0.175863
MG	OM	Pseudocercospora	0.0761724	0.763866
MG	pH	Pseudocercospora	0.414992	0.0868079
MG	AP	Cytospora	-0.0501186	0.843442
MG	AK	Cytospora	-0.326014	0.186741
MG	HN	Cytospora	-0.115237	0.648871
MG	OM	Cytospora	0.317465	0.199243
MG	pH	Cytospora	0.37554	0.1246
MG	AP	unclassified_k_Fungi	0.0901177	0.72213
MG	AK	unclassified_k_Fungi	-0.0688171	0.786139
MG	HN	unclassified_k_Fungi	-0.44119	0.0668359
MG	OM	unclassified_k_Fungi	-0.221174	0.377781
MG	pH	unclassified_k_Fungi	-0.34136	0.165637
MG	AP	Cyclotella	-0.32494	0.188282
MG	AK	Cyclotella	0.657836	0.00300306
MG	HN	Cyclotella	0.193861	0.440831
MG	OM	Cyclotella	-0.136612	0.58883
MG	pH	Cyclotella	-0.511192	0.0301451
MG	AP	unclassified_o_Pleosporales	0.370113	0.130582
MG	AK	unclassified_o_Pleosporales	-0.0483525	0.848897
MG	HN	unclassified_o_Pleosporales	0.148621	0.556155
MG	OM	unclassified_o_Pleosporales	-0.128666	0.610879
MG	pH	unclassified_o_Pleosporales	0.164676	0.513767
MG	AP	Aspergillus	-0.12804	0.612632
MG	AK	Aspergillus	-0.129185	0.60943
MG	HN	Aspergillus	-0.187793	0.455536
MG	OM	Aspergillus	0.00444204	0.986043
MG	pH	Aspergillus	-0.477007	0.045326
MG	AP	Penicillium	0.0124809	0.960798
MG	AK	Penicillium	-0.293819	0.236642
MG	HN	Penicillium	-0.178915	0.477492
MG	OM	Penicillium	0.216942	0.387206
MG	pH	Penicillium	0.125185	0.620643
MG	AP	unclassified_c_Eurotiomycetes	0.195652	0.436538
MG	AK	unclassified_c_Eurotiomycetes	-0.105191	0.677846
MG	HN	unclassified_c_Eurotiomycetes	-0.353582	0.150033
MG	OM	unclassified_c_Eurotiomycetes	-0.619476	0.00611124
MG	pH	unclassified_c_Eurotiomycetes	0.0245305	0.923031
MG	AP	Trichoderma	0.341314	0.165698
MG	AK	Trichoderma	0.00658537	0.97931
MG	HN	Trichoderma	-0.162942	0.51827
MG	OM	Trichoderma	-0.316928	0.200045
MG	pH	Trichoderma	0.137103	0.58748
MG	AP	Roussoella	-0.320853	0.194224
MG	AK	Roussoella	-0.182639	0.46822
MG	HN	Roussoella	0.0410851	0.871414
MG	OM	Roussoella	0.324857	0.188402
MG	pH	Roussoella	-0.0622087	0.806287
MG	AP	unclassified_f_Didymosphaeriaceae	-0.218704	0.383267
MG	AK	unclassified_f_Didymosphaeriaceae	-0.106242	0.674794
MG	HN	unclassified_f_Didymosphaeriaceae	0.217592	0.38575
MG	OM	unclassified_f_Didymosphaeriaceae	0.00503828	0.98417
MG	pH	unclassified_f_Didymosphaeriaceae	0.154688	0.539959
MG	AP	unclassified_p_Ascomycota	0.195876	0.436003
MG	AK	unclassified_p_Ascomycota	-0.312373	0.206944
MG	HN	unclassified_p_Ascomycota	-0.50726	0.0316564
MG	OM	unclassified_p_Ascomycota	0.0398058	0.875388
MG	pH	unclassified_p_Ascomycota	0.170829	0.497936
MG	AP	Phaeophleospora	0.471834	0.0480536
MG	AK	Phaeophleospora	-0.406831	0.0938342
MG	HN	Phaeophleospora	-0.189331	0.451785
MG	OM	Phaeophleospora	-0.0227119	0.928723
MG	pH	Phaeophleospora	0.45854	0.0556335
MG	AP	Ophiognomonia	-0.0333892	0.895361
MG	AK	Ophiognomonia	-0.25491	0.307329
MG	HN	Ophiognomonia	0.0736952	0.771349
MG	OM	Ophiognomonia	0.241835	0.333638
MG	pH	Ophiognomonia	0.29729	0.23089
MG	AP	unclassified_c_Spirotrichea	0.135712	0.591311
MG	AK	unclassified_c_Spirotrichea	-0.155141	0.538757
MG	HN	unclassified_c_Spirotrichea	-0.3398	0.167704
MG	OM	unclassified_c_Spirotrichea	-0.138916	0.582502
MG	pH	unclassified_c_Spirotrichea	-0.318618	0.197525
MG	AP	unclassified_c_Dothideomycetes	0.152727	0.545169
MG	AK	unclassified_c_Dothideomycetes	-0.433764	0.0721103
MG	HN	unclassified_c_Dothideomycetes	-0.183466	0.466173
MG	OM	unclassified_c_Dothideomycetes	-0.209017	0.405199
MG	pH	unclassified_c_Dothideomycetes	0.01045	0.967173
MG	AP	unclassified_f_Aspergillaceae	-0.489385	0.039277
MG	AK	unclassified_f_Aspergillaceae	0.00807498	0.974632
MG	HN	unclassified_f_Aspergillaceae	0.375083	0.125096
MG	OM	unclassified_f_Aspergillaceae	0.142285	0.573295
MG	pH	unclassified_f_Aspergillaceae	-0.499024	0.035011
MG	AP	Pseudocohnilembus	-0.42831	0.0761756
MG	AK	Pseudocohnilembus	-0.15494	0.539289
MG	HN	Pseudocohnilembus	0.284811	0.251991
MG	OM	Pseudocohnilembus	0.144669	0.566819
MG	pH	Pseudocohnilembus	-0.428988	0.0756611
MG	AP	Phoma	0.380978	0.118802
MG	AK	Phoma	-0.433126	0.0725775
MG	HN	Phoma	-0.112356	0.657133
MG	OM	Phoma	0.132213	0.600996
MG	pH	Phoma	0.601059	0.00833423
MG	AP	Paraphaeosphaeria	0.252422	0.312237
MG	AK	Paraphaeosphaeria	-0.303936	0.22013
MG	HN	Paraphaeosphaeria	-0.400299	0.0997482
MG	OM	Paraphaeosphaeria	0.0210115	0.934048
MG	pH	Paraphaeosphaeria	-0.000466384	0.998535
MF	AP	unclassified_k_Bacteria	0.214739	0.392162
MF	AK	unclassified_k_Bacteria	-0.0366119	0.885321
MF	HN	unclassified_k_Bacteria	-0.0151549	0.952407
MF	OM	unclassified_k_Bacteria	-0.0677071	0.789515
MF	pH	unclassified_k_Bacteria	-0.356678	0.146247
MF	AP	unclassified_c_Gammaproteobacteria	0.0764504	0.763028
MF	AK	unclassified_c_Gammaproteobacteria	-0.109204	0.666216
MF	HN	unclassified_c_Gammaproteobacteria	0.233018	0.352092
MF	OM	unclassified_c_Gammaproteobacteria	0.048015	0.849941
MF	pH	unclassified_c_Gammaproteobacteria	-0.28234	0.25631
MF	AP	Sulfurimonas	-0.104348	0.680299
MF	AK	Sulfurimonas	0.324162	0.189403
MF	HN	Sulfurimonas	-0.252158	0.312761
MF	OM	Sulfurimonas	-0.00983523	0.969104
MF	pH	Sulfurimonas	0.324324	0.18917
MF	AP	unclassified_c_Anaerolineae	-0.113808	0.652964
MF	AK	unclassified_c_Anaerolineae	0.225882	0.367449
MF	HN	unclassified_c_Anaerolineae	0.210251	0.402368
MF	OM	unclassified_c_Anaerolineae	-0.30502	0.218406
MF	pH	unclassified_c_Anaerolineae	0.166405	0.509295
MF	AP	unclassified_k_Archaea	-0.266102	0.285828
MF	AK	unclassified_k_Archaea	-0.324352	0.189129
MF	HN	unclassified_k_Archaea	0.110058	0.663753
MF	OM	unclassified_k_Archaea	0.0519511	0.837788
MF	pH	unclassified_k_Archaea	0.156602	0.534891
MF	AP	unclassified_c_Bathyarchaeia	-0.432563	0.072991
MF	AK	unclassified_c_Bathyarchaeia	0.0592911	0.815221
MF	HN	unclassified_c_Bathyarchaeia	0.158069	0.531024
MF	OM	unclassified_c_Bathyarchaeia	0.095338	0.70669
MF	pH	unclassified_c_Bathyarchaeia	0.29475	0.23509
MF	AP	unclassified_o_B2M28	0.302947	0.221709
MF	AK	unclassified_o_B2M28	-0.0260668	0.918225
MF	HN	unclassified_o_B2M28	0.092973	0.713672
MF	OM	unclassified_o_B2M28	0.0586068	0.817319
MF	pH	unclassified_o_B2M28	-0.374465	0.12577
MF	AP	unclassified_o_SBR1031	-0.56036	0.0155716
MF	AK	unclassified_o_SBR1031	-0.158218	0.530633
MF	HN	unclassified_o_SBR1031	0.318443	0.197785
MF	OM	unclassified_o_SBR1031	0.00966723	0.969631
MF	pH	unclassified_o_SBR1031	0.424431	0.0791675
MF	AP	unclassified_f_Desulfosarcinaceae	0.211904	0.398592
MF	AK	unclassified_f_Desulfosarcinaceae	-0.0107312	0.966291
MF	HN	unclassified_f_Desulfosarcinaceae	0.150188	0.551951
MF	OM	unclassified_f_Desulfosarcinaceae	-0.254274	0.30858
MF	pH	unclassified_f_Desulfosarcinaceae	-0.160165	0.525522
MF	AP	Sva0081_sediment_group	0.347971	0.157066
MF	AK	Sva0081_sediment_group	-0.0696759	0.783531
MF	HN	Sva0081_sediment_group	-0.038399	0.879761
MF	OM	Sva0081_sediment_group	-0.138512	0.583607
MF	pH	Sva0081_sediment_group	-0.240987	0.335386
MF	AP	unclassified_o_Marine_Benthic_Group_D_and_DHVEG-1	0.332011	0.178292
MF	AK	unclassified_o_Marine_Benthic_Group_D_and_DHVEG-1	-0.0525651	0.835895
MF	HN	unclassified_o_Marine_Benthic_Group_D_and_DHVEG-1	0.273019	0.273011
MF	OM	unclassified_o_Marine_Benthic_Group_D_and_DHVEG-1	0.155867	0.536834
MF	pH	unclassified_o_Marine_Benthic_Group_D_and_DHVEG-1	-0.0286239	0.910233
MF	AP	unclassified_p_Sva0485	0.0287748	0.909761
MF	AK	unclassified_p_Sva0485	-0.299116	0.227901
MF	HN	unclassified_p_Sva0485	-0.0804386	0.751026
MF	OM	unclassified_p_Sva0485	-0.157229	0.533237
MF	pH	unclassified_p_Sva0485	-0.181035	0.472203
MF	AP	unclassified_o_Woesearchaeales	0.484475	0.0415978
MF	AK	unclassified_o_Woesearchaeales	-0.321246	0.193647
MF	HN	unclassified_o_Woesearchaeales	-0.234073	0.349855
MF	OM	unclassified_o_Woesearchaeales	-0.0616357	0.80804
MF	pH	unclassified_o_Woesearchaeales	-0.196431	0.434676
MF	AP	unclassified_f_Anaerolineaceae	-0.100462	0.69164
MF	AK	unclassified_f_Anaerolineaceae	0.237428	0.342791
MF	HN	unclassified_f_Anaerolineaceae	0.252708	0.311671
MF	OM	unclassified_f_Anaerolineaceae	-0.277812	0.264341
MF	pH	unclassified_f_Anaerolineaceae	0.197467	0.43221
MF	AP	unclassified_c_Thermoplasmata	0.0361036	0.886904
MF	AK	unclassified_c_Thermoplasmata	-0.130148	0.606742
MF	HN	unclassified_c_Thermoplasmata	0.3267	0.185762
MF	OM	unclassified_c_Thermoplasmata	0.192827	0.443318
MF	pH	unclassified_c_Thermoplasmata	0.081866	0.746744
MF	AP	unclassified_p_MBNT15	0.32077	0.194345
MF	AK	unclassified_p_MBNT15	0.0292143	0.908389
MF	HN	unclassified_p_MBNT15	0.00291366	0.990845
MF	OM	unclassified_p_MBNT15	-0.00838933	0.973644
MF	pH	unclassified_p_MBNT15	-0.315021	0.202914
MF	AP	unclassified_p_Desulfobacterota	0.0399078	0.875071
MF	AK	unclassified_p_Desulfobacterota	-0.0246157	0.922764
MF	HN	unclassified_p_Desulfobacterota	0.121134	0.63208
MF	OM	unclassified_p_Desulfobacterota	-0.0595962	0.814285
MF	pH	unclassified_p_Desulfobacterota	-0.0799154	0.752598
MF	AP	Desulfatiglans	0.26497	0.28796
MF	AK	Desulfatiglans	-0.28403	0.253352
MF	HN	Desulfatiglans	-0.217858	0.385155
MF	OM	Desulfatiglans	-0.135769	0.591154
MF	pH	Desulfatiglans	-0.428716	0.0758673
MF	AP	Syntrophotalea	0.0872489	0.73066
MF	AK	Syntrophotalea	-0.302113	0.223049
MF	HN	Syntrophotalea	-0.100221	0.692346
MF	OM	Syntrophotalea	0.0335746	0.894783
MF	pH	Syntrophotalea	-0.253791	0.309532
MF	AP	unclassified_f_Pirellulaceae	0.16101	0.52331
MF	AK	unclassified_f_Pirellulaceae	0.138272	0.584266
MF	HN	unclassified_f_Pirellulaceae	0.0828128	0.743908
MF	OM	unclassified_f_Pirellulaceae	0.0651566	0.797285
MF	pH	unclassified_f_Pirellulaceae	-0.278233	0.263586
MF	AP	unclassified_k_Fungi	-0.0353733	0.889178
MF	AK	unclassified_k_Fungi	0.104161	0.680842
MF	HN	unclassified_k_Fungi	-0.20209	0.421287
MF	OM	unclassified_k_Fungi	-0.217775	0.385342
MF	pH	unclassified_k_Fungi	0.00661162	0.979228
MF	AP	Cyclotella	-0.308036	0.213656
MF	AK	Cyclotella	0.169734	0.500735
MF	HN	Cyclotella	0.125367	0.62013
MF	OM	Cyclotella	-0.0361399	0.88679
MF	pH	Cyclotella	0.0463122	0.855208
MF	AP	Pseudocercospora	0.187718	0.455719
MF	AK	Pseudocercospora	-0.223695	0.372228
MF	HN	Pseudocercospora	-0.114358	0.651388
MF	OM	Pseudocercospora	0.0144001	0.954776
MF	pH	Pseudocercospora	-0.247455	0.322174
MF	AP	unclassified_o_Pleosporales	-0.112033	0.658063
MF	AK	unclassified_o_Pleosporales	-0.0128354	0.959685
MF	HN	unclassified_o_Pleosporales	-0.0734983	0.771944
MF	OM	unclassified_o_Pleosporales	0.101668	0.688113
MF	pH	unclassified_o_Pleosporales	0.122152	0.629196
MF	AP	Aspergillus	-0.509666	0.0307248
MF	AK	Aspergillus	-0.388906	0.110696
MF	HN	Aspergillus	0.166875	0.50808
MF	OM	Aspergillus	0.210968	0.400726
MF	pH	Aspergillus	0.107501	0.671144
MF	AP	Phoma	0.122963	0.626905
MF	AK	Phoma	0.0684811	0.787161
MF	HN	Phoma	-0.0435955	0.863624
MF	OM	Phoma	0.0333481	0.895489
MF	pH	Phoma	0.00347226	0.98909
MF	AP	Roussoella	-0.298174	0.22944
MF	AK	Roussoella	-0.230657	0.357131
MF	HN	Roussoella	0.308711	0.212602
MF	OM	Roussoella	0.330921	0.179808
MF	pH	Roussoella	-0.108239	0.669008
MF	AP	Trichoderma	-0.0652572	0.796978
MF	AK	Trichoderma	-0.0156553	0.950838
MF	HN	Trichoderma	0.152059	0.54695
MF	OM	Trichoderma	-0.0844447	0.739026
MF	pH	Trichoderma	0.190576	0.44876
MF	AP	Penicillium	0.0681922	0.78804
MF	AK	Penicillium	-0.059865	0.813462
MF	HN	Penicillium	0.025426	0.92023
MF	OM	Penicillium	0.165737	0.51102
MF	pH	Penicillium	0.00884892	0.972201
MF	AP	unclassified_p_Ascomycota	0.610263	0.00715369
MF	AK	unclassified_p_Ascomycota	-0.0931667	0.713099
MF	HN	unclassified_p_Ascomycota	-0.0671066	0.791343
MF	OM	unclassified_p_Ascomycota	-0.195484	0.436938
MF	pH	unclassified_p_Ascomycota	0.0940316	0.710544
MF	AP	unclassified_c_Spirotrichea	-0.103869	0.681692
MF	AK	unclassified_c_Spirotrichea	0.213232	0.395573
MF	HN	unclassified_c_Spirotrichea	0.446281	0.0633887
MF	OM	unclassified_c_Spirotrichea	0.177445	0.481177
MF	pH	unclassified_c_Spirotrichea	-0.254208	0.30871
MF	AP	Phaeophleospora	0.149268	0.554417
MF	AK	Phaeophleospora	-0.045689	0.857138
MF	HN	Phaeophleospora	-0.194105	0.440243
MF	OM	Phaeophleospora	-0.0876858	0.729358
MF	pH	Phaeophleospora	0.0649024	0.79806
MF	AP	unclassified_c_Dothideomycetes	0.32274	0.191465
MF	AK	unclassified_c_Dothideomycetes	-0.00579965	0.981778
MF	HN	unclassified_c_Dothideomycetes	-0.503413	0.033191
MF	OM	unclassified_c_Dothideomycetes	-0.169979	0.500108
MF	pH	unclassified_c_Dothideomycetes	-0.407857	0.092929
MF	AP	unclassified_f_Didymosphaeriaceae	0.0146878	0.953873
MF	AK	unclassified_f_Didymosphaeriaceae	-0.136182	0.590015
MF	HN	unclassified_f_Didymosphaeriaceae	-0.241034	0.335289
MF	OM	unclassified_f_Didymosphaeriaceae	-0.345526	0.1602
MF	pH	unclassified_f_Didymosphaeriaceae	0.110049	0.663778
MF	AP	Cytospora	0.122518	0.628164
MF	AK	Cytospora	-0.32278	0.191407
MF	HN	Cytospora	-0.106903	0.672877
MF	OM	Cytospora	0.0684699	0.787195
MF	pH	Cytospora	-0.260606	0.296269
MF	AP	unclassified_c_Eurotiomycetes	0.1859	0.460175
MF	AK	unclassified_c_Eurotiomycetes	-0.115305	0.648677
MF	HN	unclassified_c_Eurotiomycetes	-0.148411	0.55672
MF	OM	unclassified_c_Eurotiomycetes	-0.0178792	0.943864
MF	pH	unclassified_c_Eurotiomycetes	-0.289348	0.244184
MF	AP	Strombidium	0.0299368	0.906132
MF	AK	Strombidium	0.38937	0.110234
MF	HN	Strombidium	0.248033	0.321007
MF	OM	Strombidium	-0.000388432	0.99878
MF	pH	Strombidium	-0.220832	0.378538
MF	AP	unclassified_o_Eurotiales	-0.0899363	0.722668
MF	AK	unclassified_o_Eurotiales	-0.00890623	0.972021
MF	HN	unclassified_o_Eurotiales	0.191278	0.44706
MF	OM	unclassified_o_Eurotiales	0.323118	0.190916
MF	pH	unclassified_o_Eurotiales	0.0908189	0.72005
MF	AP	Paraphaeosphaeria	-0.475435	0.0461422
MF	AK	Paraphaeosphaeria	0.178313	0.479001
MF	HN	Paraphaeosphaeria	0.581864	0.0113017
MF	OM	Paraphaeosphaeria	-0.0780372	0.758246
MF	pH	Paraphaeosphaeria	0.423798	0.0796641
MF	AP	Eutypella	-0.157591	0.532284
MF	AK	Eutypella	0.0416522	0.869653
MF	HN	Eutypella	0.243889	0.329419
MF	OM	Eutypella	0.143804	0.569165
MF	pH	Eutypella	0.0302768	0.905071

## Sheet: Table S9
Table S9 Statistical summary of enzyme activities under GMF and ZMF conditions.
Site	Ecological functions	p value	q value	Cohen's d
MGT0	AP	0.0484	0.0762	2.29
MGD14	AP	0.2569	0.2697	1.01
MGD30	AP	0.016	0.0504	3.28
MGT0	AK	0.5441	0.1904	0.54
MGD14	AK	0.0006	0.0006	7.87
MGD30	AK	0.0138	0.0072	3.42
MGT0	HN	0.0897	0.2826	1.82
MGD14	HN	0.9018	0.9469	0.11
MGD30	HN	0.3834	0.6039	0.8
MGT0	OM	0.7559	0.5713	1.98
MGD14	OM	0.8162	0.5713	0.99
MGD30	OM	0.0136	0.0286	3.44
MGT0	NAG	0.7087	0.9853	0.33
MGD14	NAG	0.8356	0.9853	0.18
MGD30	NAG	0.9384	0.9853	0.07
MGT0	β-XYS	0.0291	0.0917	2.72
MGD14	β-XYS	0.3374	0.3543	0.89
MGD30	β-XYS	0.077	0.1213	1.93
MGT0	LAP	0.469	0.3283	0.65
MGD14	LAP	0.0577	0.0606	2.15
MGD30	LAP	0.0153	0.0321	3.32
MGT0	β-GC	0.8949	0.9396	0.11
MGD14	β-GC	0.4189	0.7171	0.73
MGD30	β-GC	0.4553	0.7171	0.67
MGT0	ACP	0.6603	1	0.39
MGD14	ACP	0.9286	1	0.08
MGD30	ACP	0.9668	1	0.04
MGT0	UE	0.6168	0.6476	0.44
MGD14	UE	0.0434	0.1107	2.38
MGD30	UE	0.0703	0.1107	2
MGT0	CL	0.7001	0.7351	0.34
MGD14	CL	0.2151	0.6776	1.2
MGD30	CL	0.4685	0.7351	0.65
MFT0	AP	0.4426	0.4647	0.69
MFD14	AP	0.1618	0.2548	1.4
MFD30	AP	0.027	0.0851	2.78
MFT0	AK	0.0864	0.0302	1.85
MFD14	AK	0.005	0.0026	4.58
MFD30	AK	0.0037	0.0026	4.96
MFT0	HN	0.7607	0.7987	0.27
MFD14	HN	0.1801	0.4725	1.32
MFD30	HN	0.3	0.4725	0.97
MFT0	OM	0.343	0.5402	0.88
MFD14	OM	0.7476	0.785	0.28
MFD30	OM	0.0192	0.0605	3.1
MFT0	NAG	0.3845	0.6483	0.8
MFD14	NAG	0.4116	0.6483	0.75
MFD30	NAG	0.9957	1	0.005
MFT0	β-XYS	0.4969	0.1739	0.61
MFD14	β-XYS	0.0003	0.0003	9.95
MFD30	β-XYS	0.0039	0.002	4.89
MFT0	LAP	0.3239	0.4445	0.92
MFD14	LAP	0.4233	0.4445	0.73
MFD30	LAP	0.0382	0.1203	2.49
MFT0	β-GC	0.17	0.5355	1.36
MFD14	β-GC	0.3684	0.5802	0.83
MFD30	β-GC	0.6951	0.7299	0.34
MFT0	ACP	0.1819	0.573	1.32
MFD14	ACP	0.4717	0.5834	0.65
MFD30	ACP	0.5556	0.5834	0.52
MFT0	UE	0.5398	0.5668	0.55
MFD14	UE	0.2311	0.364	1.15
MFD30	UE	0.0167	0.0526	3.23
MFT0	CL	0.7104	0.8108	0.33
MFD14	CL	0.7722	0.8108	0.25
MFD30	CL	0.3339	0.8108	0.9
